# Supplementary material for: Downregulating carnitine palmitoyl transferase 1 affects disease progression in the SOD1 G93A mouse model of ALS
Source: Commun Biol. 2021 Apr 30;4:509. doi: 10.1038/s42003-021-02034-z (PMC8087699; doi:10.1038/s42003-021-02034-z)
Supplement: Supplementary file 3 — Supplementary Data 1 [file 42003_2021_2034_MOESM3_ESM.xlsx]

## Sheet: Table S1a
Taxonomy	padj	Log2FC	SOD1 day 70	Wt day 70
OTU_31	2e-11	23	0	0.251
OTU_95	2e-11	23	0	0.23
OTU_117	2.8e-11	23	0	0.197
OTU_52	2.8e-11	23	0	0.199
OTU_58	9.1e-11	22	0	0.087
OTU_301	1.2e-10	22	0	0.101
OTU_150	1.4e-10	22	0	0.148
OTU_563	1.7e-10	22	0	0.143
OTU_189	6.4e-10	21	0	0.051
OTU_331	8.6e-10	21	0	0.033
OTU_483	1.2e-09	21	0	0.028
OTU_142	1.3e-09	21	0	0.026
OTU_459	1.3e-09	21	0	0.027
OTU_90	2.4e-09	20	0	0.028
OTU_254	0.00062	-2.3	0.402	0.071
OTU_23	0.0024	9.1	0	0.147
OTU_76	0.0025	3.6	0.027	0.198
OTU_70	0.0058	1.6	0.182	0.42
OTU_55	0.0059	9.6	0	0.25
OTU_1279	0.011	7.7	0	0.056
OTU_44	0.013	1.3	0.127	0.232
OTU_30	0.018	7.4	0.001	0.101
OTU_22	0.021	8.9	0	0.132
OTU_42	0.022	2.1	0.111	0.319
OTU_169	0.028	-5.9	0.108	0.001
OTU_109	0.053	-2.6	1.006	0.156
OTU_478	0.055	-2.4	0.08	0.015
OTU_65	0.078	2.8	0.033	0.151
OTU_153	0.082	0.89	0.209	0.307
OTU_53	0.082	1.4	0.256	0.488
OTU_648	0.083	7.9	0	0.074
OTU_1039	0.092	0.95	0.349	0.491
OTU_11	0.092	0.51	1.764	2.008
OTU_160	0.092	-4.3	0.193	0.007
OTU_18	0.092	1	1.066	1.528
OTU_408	0.092	7.3	0	0.043
OTU_429	0.092	7.4	0	0.044
OTU_146	0.095	-2.9	1.256	0.13
OTU_1	0.11	0.62	16.562	19.455
OTU_1138	0.11	7	0	0.034
OTU_1234	0.13	6.9	0	0.033
OTU_214	0.13	-2.6	0.119	0.012
OTU_452	0.13	-5.7	0.033	0.001
OTU_674	0.13	-1.7	0.167	0.048
OTU_86	0.13	6.9	0	0.032
OTU_97	0.13	-1.8	0.777	0.161
OTU_2	0.14	1.6	5.401	10.548
OTU_862	0.14	1.4	0.035	0.063
OTU_56	0.15	-1.1	1.307	0.54
OTU_227	0.16	5.9	0.004	0.137
OTU_242	0.16	-3.7	0.232	0.012
OTU_294	0.17	6.3	0	0.028
OTU_147	0.18	1.2	0.171	0.279
OTU_187	0.18	-1.5	0.226	0.073
OTU_190	0.2	2.6	0.024	0.13
OTU_3	0.2	1	5.214	8.64
OTU_1509	0.21	0.74	0.086	0.11
OTU_451	0.21	-0.76	0.217	0.11
OTU_733	0.21	1.6	0.072	0.138
OTU_320	0.25	-1.2	0.075	0.029
OTU_35	0.25	-0.75	1.246	0.633
OTU_352	0.25	-1.6	0.138	0.045
OTU_40	0.25	0.86	0.568	0.75
OTU_62	0.25	-1.8	0.534	0.156
OTU_83	0.25	-0.92	0.101	0.039
OTU_1073	0.27	0.88	0.135	0.18
OTU_124	0.28	1.2	0.216	0.366
OTU_138	0.28	-1.1	0.656	0.234
OTU_28	0.28	0.63	0.977	1.131
OTU_284	0.28	2.3	0.01	0.045
OTU_330	0.28	-1.9	0.178	0.048
OTU_348	0.28	-3	0.098	0.007
OTU_5	0.28	0.51	4.193	4.458
OTU_71	0.28	-0.54	0.372	0.212
OTU_992	0.28	-0.57	0.178	0.094
OTU_106	0.29	-1	0.729	0.346
OTU_249	0.3	-3.4	0.108	0.007
OTU_544	0.3	-0.7	0.084	0.04
OTU_201	0.31	-2.8	0.359	0.031
OTU_238	0.32	0.7	0.059	0.074
OTU_49	0.33	0.76	0.53	0.699
OTU_68	0.33	0.82	0.186	0.272
OTU_383	0.35	-1.6	0.051	0.014
OTU_925	0.35	-1.2	0.054	0.019
OTU_148	0.36	0.59	0.226	0.254
OTU_796	0.36	0.96	0.066	0.087
OTU_180	0.37	-0.72	0.369	0.196
OTU_1323	0.4	-0.66	0.072	0.039
OTU_33	0.4	1.1	0.856	1.391
OTU_13	0.45	0.53	1.731	1.982
OTU_179	0.45	-2.4	0.201	0.026
OTU_990	0.45	0.74	0.073	0.113
OTU_213	0.5	-0.66	0.094	0.054
OTU_46	0.51	0.62	0.571	0.745
OTU_72	0.51	-0.68	0.716	0.35
OTU_128	0.53	-2.5	0.113	0.014
OTU_1540	0.53	-1.3	0.087	0.032
OTU_228	0.53	2.1	0.018	0.049
OTU_113	0.56	0.6	0.369	0.52
OTU_410	0.56	-0.62	0.085	0.041
OTU_57	0.56	-0.76	0.666	0.3
OTU_9	0.56	0.83	1.27	1.376
OTU_1315	0.57	0.9	0.148	0.165
OTU_283	0.58	-1.4	0.074	0.016
OTU_67	0.6	-1.2	0.772	0.303
OTU_114	0.61	-0.62	0.154	0.079
OTU_34	0.61	1.8	0.168	0.412
OTU_1344	0.64	-1	0.033	0.012
OTU_29	0.64	0.42	1.048	1.15
OTU_61	0.65	2	0.042	0.126
OTU_1198	0.66	-1.1	0.363	0.162
OTU_12	0.66	0.47	0.98	1.076
OTU_1233	0.66	1.5	0.019	0.051
OTU_127	0.66	-0.94	0.129	0.066
OTU_129	0.66	1.3	0.17	0.363
OTU_15	0.66	0.35	2.522	2.299
OTU_195	0.66	-0.56	0.28	0.165
OTU_39	0.66	-0.91	1.17	0.583
OTU_399	0.66	-0.35	0.164	0.114
OTU_50	0.66	0.66	0.483	0.637
OTU_803	0.66	1.2	0.038	0.082
OTU_85	0.66	0.67	0.255	0.276
OTU_851	0.66	-1.1	0.81	0.37
OTU_1280	0.67	-0.46	0.304	0.199
OTU_1571	0.67	-1	1.559	0.74
OTU_19	0.67	-1.1	4.773	2.248
OTU_1421	0.69	1.2	0.037	0.081
OTU_1338	0.7	-0.29	0.15	0.093
OTU_196	0.7	-1.6	0.053	0.011
OTU_326	0.72	-2	0.026	0.005
OTU_1070	0.73	0.41	0.069	0.074
OTU_123	0.73	-1.3	0.444	0.112
OTU_32	0.73	-0.35	1.297	0.918
OTU_813	0.73	0.96	0.051	0.059
OTU_1252	0.74	-0.56	0.124	0.079
OTU_157	0.75	1.4	0.051	0.106
OTU_280	0.75	0.32	0.131	0.116
OTU_100	0.79	-0.82	0.163	0.05
OTU_121	0.79	1.1	0.036	0.046
OTU_16	0.79	0.27	1.17	1.059
OTU_229	0.79	-0.43	0.172	0.119
OTU_424	0.79	-0.73	0.076	0.044
OTU_484	0.79	-0.92	0.084	0.03
OTU_542	0.79	0.16	0.113	0.098
OTU_73	0.79	-0.51	0.315	0.221
OTU_79	0.79	1.1	0.123	0.166
OTU_92	0.79	-0.24	0.052	0.035
OTU_1274	0.81	-0.51	0.059	0.039
OTU_131	0.82	-0.42	0.512	0.371
OTU_38	0.82	0.23	1.905	1.923
OTU_656	0.82	-1.1	0.031	0.014
OTU_964	0.82	-0.12	0.338	0.234
OTU_197	0.84	-0.15	0.081	0.056
OTU_593	0.84	0.17	0.141	0.116
OTU_7	0.84	0.83	1.931	2.255
OTU_427	0.87	-1	0.073	0.034
OTU_1395	0.91	0.27	0.094	0.077
OTU_14	0.91	-0.22	2.259	1.374
OTU_1429	0.91	0.16	0.483	0.398
OTU_212	0.91	0.58	0.074	0.11
OTU_325	0.91	-0.5	0.122	0.056
OTU_4	0.91	0.31	4.333	3.698
OTU_43	0.91	0.24	0.572	0.57
OTU_75	0.91	-0.5	0.292	0.14
OTU_802	0.91	-0.63	0.072	0.032
OTU_935	0.91	0.15	0.063	0.061
OTU_101	0.92	0.44	0.281	0.247
OTU_1227	0.92	-0.11	0.064	0.048
OTU_135	0.92	-0.1	0.23	0.194
OTU_622	0.92	-0.081	0.097	0.067
OTU_96	0.92	0.09	0.301	0.237
OTU_580	0.93	0.078	0.08	0.066
OTU_1267	0.96	-0.29	0.036	0.02
OTU_21	0.96	0.11	3.644	2.597
OTU_245	0.96	0.066	0.063	0.046
OTU_470	0.96	-0.068	0.097	0.082
OTU_10	0.97	-0.019	1.631	1.251
OTU_218	0.97	0.093	0.166	0.174
OTU_54	0.97	0.041	0.252	0.222
OTU_553	0.97	-0.021	0.18	0.134
OTU_69	0.97	0.15	0.172	0.176
OTU_627	0.99	0.075	0.031	0.03
OTU_773	0.99	0.027	0.386	0.262
OTU_45	1	0.00097	0.417	0.372

## Sheet: Table S1b
Taxonomy	padj	Log2FC	SOD1 day 70	SOD1 ND day 130		Taxonomy	padj	Log2FC	SOD1 ND day 130	Wt day 130
OTU_22	3e-18	27	0	1.586		OTU_20	6.8e-20	12	0	2.369
OTU_6	1.1e-16	26	0	1.516		OTU_29	7.3e-17	-11	0.935	0
OTU_55	5e-16	23	0	0.349		OTU_74	1e-12	14	0	2.714
OTU_117	5.9e-13	23	0	0.172		OTU_113	4e-12	-5	0.174	0.005
OTU_116	4.5e-12	24	0	0.205		OTU_154	1.6e-11	12	0	0.738
OTU_95	1.1e-11	23	0	0.147		OTU_58	1.6e-11	23	0	0.217
OTU_130	1.7e-11	23	0	0.118		OTU_95	1.6e-11	-23	0.147	0
OTU_189	1.7e-11	23	0	0.211		OTU_351	3.4e-11	-23	0.095	0
OTU_170	1.3e-10	22	0	0.059		OTU_34	7.4e-11	22	0	0.135
OTU_78	1.5e-10	22	0	0.087		OTU_387	7.4e-11	6.1	0.002	0.113
OTU_648	3.1e-10	21	0	0.102		OTU_78	7.4e-11	-22	0.087	0
OTU_522	5.4e-10	21	0	0.034		OTU_211	1.4e-10	11	0	0.422
OTU_60	1.2e-09	21	0	0.025		OTU_141	5.6e-10	12	0	1.456
OTU_352	2e-08	-3.8	0.138	0.007		OTU_690	2.1e-09	8.9	0	0.118
OTU_330	3.1e-06	-3.6	0.178	0.011		OTU_7	3e-09	-13	3.992	0
OTU_52	1e-05	12	0	1.235		OTU_262	6.8e-09	8.3	0	0.08
OTU_478	1.3e-05	-4.7	0.08	0.002		OTU_176	1.2e-08	7.8	0.002	0.327
OTU_35	2.3e-05	-1.8	1.245	0.229		OTU_392	2.6e-08	8	0	0.064
OTU_9	7.2e-05	1.8	1.269	2.776		OTU_421	3.5e-08	8.9	0	0.12
OTU_2	0.00016	2	5.397	13.774		OTU_107	9.3e-08	9.3	0	0.261
OTU_1315	0.00024	1.8	0.148	0.328		OTU_19	1.1e-07	-10	0.801	0
OTU_399	0.00042	-3.1	0.164	0.012		OTU_290	3.1e-07	10	0	0.333
OTU_127	0.00072	-5.2	0.129	0.002		OTU_158	3.6e-07	9.4	0	0.168
OTU_796	0.0019	1.3	0.066	0.111		OTU_48	4.8e-07	8.4	0	0.143
OTU_80	0.0019	8.2	0	0.104		OTU_155	5e-07	7.8	0	0.093
OTU_65	0.0024	4.1	0.033	0.399		OTU_241	7.7e-07	8.7	0	0.105
OTU_34	0.006	-8.5	0.167	0		OTU_747	1.1e-06	8.2	0	0.076
OTU_109	0.0062	-3.9	1.005	0.046		OTU_677	2.4e-06	7.5	0	0.047
OTU_195	0.0065	-2.6	0.28	0.031		OTU_133	3.3e-06	9.5	0	0.194
OTU_674	0.0073	-3.1	0.167	0.013		OTU_161	4e-06	7.9	0	0.106
OTU_733	0.0073	1.9	0.072	0.168		OTU_21	5.3e-06	-11	1.268	0
OTU_106	0.0075	-1.9	0.729	0.114		OTU_196	5.4e-06	6.4	0.006	0.432
OTU_424	0.0083	-2.2	0.076	0.012		OTU_175	6.3e-06	7.7	0	0.054
OTU_76	0.013	2.8	0.026	0.104		OTU_204	8.2e-06	8.7	0	0.109
OTU_320	0.014	-2.9	0.075	0.006		OTU_131	8.9e-06	-5	0.27	0.008
OTU_254	0.015	-2.4	0.402	0.052		OTU_217	8.9e-06	11	0	0.58
OTU_44	0.015	1.8	0.126	0.313		OTU_24	9.7e-06	12	0	0.877
OTU_56	0.028	-2.1	1.306	0.177		OTU_1324	1e-05	8.5	0	0.092
OTU_86	0.035	7.2	0	0.046		OTU_514	1.1e-05	8.4	0	0.088
OTU_70	0.038	1.1	0.182	0.252		OTU_47	1.5e-05	10	0	0.268
OTU_214	0.043	-2.8	0.119	0.011		OTU_999	3.5e-05	10	0	0.342
OTU_351	0.043	8.3	0.001	0.095		OTU_990	3.9e-05	-4.2	0.038	0.002
OTU_79	0.043	3	0.123	0.672		OTU_1089	5.9e-05	7.8	0	0.058
OTU_97	0.045	-2.3	0.776	0.106		OTU_1538	6.3e-05	7.2	0	0.039
OTU_387	0.051	-2.6	0.018	0.002		OTU_1571	8.5e-05	-8	0.279	0.001
OTU_156	0.058	2.5	0.02	0.079		OTU_943	0.00013	8.4	0	0.088
OTU_73	0.063	-1.8	0.315	0.06		OTU_142	0.00018	9.1	0	0.139
OTU_218	0.068	-2.4	0.166	0.024		OTU_1161	0.00023	9.8	0	0.244
OTU_15	0.073	0.89	2.52	2.953		OTU_1252	0.00023	-6.6	0.062	0
OTU_99	0.073	7.2	0.001	0.052		OTU_345	0.00026	8.4	0	0.088
OTU_1198	0.079	-2	0.362	0.062		OTU_156	0.00035	-3.1	0.079	0.007
OTU_187	0.079	-2.8	0.226	0.022		OTU_115	0.00044	7.9	0	0.062
OTU_28	0.079	1.2	0.976	1.506		OTU_53	0.0005	-9.1	0.252	0
OTU_294	0.079	7.3	0	0.039		OTU_907	0.0005	10	0	0.271
OTU_427	0.079	-7.3	0.072	0		OTU_110	0.00055	9.4	0	0.173
OTU_212	0.08	-7.3	0.074	0		OTU_802	0.0008	-7.5	0.121	0
OTU_42	0.087	1.4	0.11	0.187		OTU_201	0.00087	-8.8	0.209	0
OTU_851	0.089	-2.1	0.81	0.13		OTU_75	0.00096	-7.3	0.498	0.003
OTU_451	0.093	-1.2	0.217	0.066		OTU_327	0.0012	7.8	0	0.057
OTU_13	0.097	0.78	1.73	1.933		OTU_125	0.0013	10	0	0.304
OTU_749	0.097	6.9	0	0.039		OTU_244	0.0014	9.3	0	0.142
OTU_542	0.098	-0.72	0.113	0.047		OTU_165	0.0016	5.5	0.03	1.014
OTU_1323	0.099	-1.5	0.072	0.018		OTU_79	0.0016	-2.8	0.672	0.076
OTU_157	0.099	-6.8	0.051	0		OTU_851	0.0016	-8	0.13	0
OTU_19	0.099	-2.1	4.768	0.801		OTU_224	0.0017	6.9	0	0.032
OTU_992	0.099	-0.8	0.178	0.07		OTU_69	0.0017	5.3	0.006	0.184
OTU_165	0.11	5.9	0.001	0.03		OTU_484	0.0019	-8	0.116	0
OTU_238	0.12	1.9	0.059	0.119		OTU_50	0.0019	2	0.469	1.54
OTU_3	0.12	1.4	5.211	7.855		OTU_773	0.0019	-8.1	0.119	0
OTU_30	0.12	6.4	0.001	0.038		OTU_1032	0.0026	7.2	0	0.039
OTU_656	0.12	-6.2	0.031	0		OTU_233	0.0027	4.1	0.006	0.083
OTU_150	0.14	6.1	0	0.017		OTU_66	0.0027	7.5	0	0.047
OTU_340	0.14	6.2	0	0.029		OTU_367	0.0028	8.3	0	0.074
OTU_1571	0.15	-2	1.558	0.279		OTU_336	0.0029	3.5	0.011	0.103
OTU_627	0.15	-6.1	0.031	0		OTU_65	0.0029	-2.6	0.399	0.054
OTU_85	0.16	1.5	0.255	0.431		OTU_1267	0.0031	-6.5	0.061	0
OTU_160	0.17	-2.9	0.193	0.017		OTU_325	0.0044	-7.3	0.072	0
OTU_193	0.18	5.7	0	0.013		OTU_933	0.0061	7.5	0.001	0.121
OTU_43	0.18	-2	0.571	0.08		OTU_1198	0.0064	-7	0.062	0
OTU_49	0.19	1	0.529	0.686		OTU_167	0.0073	7.2	0	0.063
OTU_5	0.19	0.66	4.19	4.209		OTU_112	0.0077	8.1	0	0.064
OTU_61	0.19	3	0.042	0.215		OTU_148	0.0077	-2.6	0.137	0.019
OTU_23	0.2	5.5	0	0.011		OTU_185	0.011	8.6	0	0.09
OTU_1280	0.22	-1.4	0.304	0.081		OTU_38	0.011	-2.5	1.063	0.16
OTU_169	0.22	-3.1	0.108	0.009		OTU_475	0.011	7.7	0	0.048
OTU_135	0.23	-0.72	0.23	0.095		OTU_199	0.014	4.3	0.003	0.058
OTU_180	0.23	-1.4	0.369	0.082		OTU_283	0.014	4.3	0.02	0.336
OTU_32	0.23	-1.2	1.296	0.386		OTU_870	0.014	8.2	0	0.068
OTU_544	0.23	-1.1	0.084	0.026		OTU_98	0.014	7.8	0	0.06
OTU_69	0.24	-4.5	0.172	0.006		OTU_214	0.017	3.2	0.011	0.088
OTU_1509	0.25	0.64	0.086	0.091		OTU_32	0.017	-2.2	0.386	0.067
OTU_39	0.25	-2.2	1.17	0.157		OTU_70	0.017	0.72	0.252	0.35
OTU_196	0.27	-2.4	0.053	0.006		OTU_229	0.018	-1.5	0.072	0.023
OTU_213	0.27	-0.59	0.094	0.042		OTU_320	0.022	3.5	0.006	0.063
OTU_1	0.28	0.46	16.547	15.576		OTU_30	0.023	5.3	0.038	1.63
OTU_1274	0.28	-2.6	0.059	0.007		OTU_43	0.023	2.4	0.08	0.413
OTU_1338	0.28	-0.49	0.15	0.071		OTU_87	0.028	8.2	0	0.074
OTU_280	0.28	-0.66	0.131	0.053		OTU_122	0.041	-2.1	0.066	0.012
OTU_122	0.29	1.5	0.033	0.066		OTU_137	0.044	3.6	0.006	0.075
OTU_197	0.3	-0.68	0.081	0.034		OTU_193	0.044	4.3	0.013	0.259
OTU_553	0.31	-0.51	0.179	0.087		OTU_83	0.044	1.7	0.056	0.145
OTU_12	0.32	1.1	0.98	1.465		OTU_431	0.045	7.2	0	0.041
OTU_336	0.35	-1.4	0.044	0.011		OTU_212	0.046	6.3	0	0.02
OTU_71	0.35	-0.74	0.372	0.159		OTU_238	0.048	-2.3	0.119	0.024
OTU_18	0.36	0.51	1.065	0.937		OTU_544	0.051	2.2	0.026	0.092
OTU_179	0.37	-1.5	0.201	0.045		OTU_280	0.053	1.3	0.053	0.111
OTU_233	0.39	4	0	0.006		OTU_85	0.053	-2	0.431	0.098
OTU_1039	0.4	0.46	0.349	0.3		OTU_92	0.053	2.4	0.023	0.114
OTU_113	0.4	-0.43	0.369	0.174		OTU_1450	0.056	7.2	0	0.039
OTU_199	0.45	3.6	0	0.003		OTU_1279	0.061	4.3	0.002	0.041
OTU_229	0.45	-0.62	0.172	0.072		OTU_542	0.061	1	0.047	0.078
OTU_128	0.46	-1.3	0.113	0.029		OTU_1173	0.064	7	0	0.035
OTU_4	0.47	1.4	4.327	8.189		OTU_177	0.065	6.4	0	0.023
OTU_452	0.47	-2.5	0.033	0.004		OTU_379	0.075	2.2	0.047	0.175
OTU_7	0.47	1.8	1.93	3.992		OTU_6	0.078	-3.7	1.516	0.087
OTU_1070	0.5	0.86	0.069	0.087		OTU_100	0.088	-2.8	0.048	0.006
OTU_1540	0.5	-1.1	0.087	0.029		OTU_1338	0.09	0.91	0.071	0.113
OTU_813	0.5	1.5	0.051	0.106		OTU_157	0.09	6.5	0	0.023
OTU_925	0.5	-1.1	0.054	0.015		OTU_399	0.09	-3.6	0.012	0.001
OTU_100	0.51	-1.2	0.163	0.048		OTU_1280	0.091	-1.9	0.081	0.018
OTU_138	0.51	-0.93	0.655	0.205		OTU_749	0.094	-6.3	0.039	0
OTU_242	0.51	-1.6	0.232	0.043		OTU_9	0.094	-1.1	2.776	1.07
OTU_29	0.52	0.57	1.047	0.935		OTU_1034	0.095	6.4	0	0.023
OTU_1344	0.53	-1.1	0.033	0.011		OTU_109	0.096	2.8	0.046	0.257
OTU_283	0.53	-1.2	0.074	0.02		OTU_12	0.096	1.6	1.465	3.649
OTU_1279	0.54	3	0	0.002		OTU_410	0.096	2	0.043	0.136
OTU_1347	0.54	1	0.031	0.045		OTU_44	0.098	-1.3	0.313	0.104
OTU_1395	0.54	1.2	0.094	0.161		OTU_1070	0.1	1.6	0.087	0.213
OTU_14	0.54	0.71	2.256	2.557		OTU_925	0.11	-2	0.015	0.004
OTU_249	0.54	-1.4	0.108	0.027		OTU_33	0.12	2.2	0.534	2.073
OTU_348	0.54	-1.4	0.098	0.023		OTU_429	0.12	3.9	0.002	0.03
OTU_383	0.54	-0.94	0.051	0.019		OTU_340	0.13	-5.8	0.029	0
OTU_429	0.54	3	0	0.002		OTU_452	0.14	2.3	0.004	0.016
OTU_68	0.54	0.55	0.186	0.178		OTU_60	0.15	3.6	0.025	0.328
OTU_990	0.54	-0.36	0.073	0.038		OTU_114	0.16	2.1	0.072	0.322
OTU_933	0.58	-2	0.005	0.001		OTU_1315	0.16	-1.1	0.328	0.134
OTU_1073	0.59	0.56	0.135	0.116		OTU_187	0.16	-5.4	0.022	0
OTU_11	0.59	0.21	1.762	1.364		OTU_249	0.16	-2.3	0.027	0.005
OTU_1267	0.59	1.5	0.036	0.061		OTU_99	0.16	3.2	0.052	0.496
OTU_245	0.59	0.44	0.063	0.058		OTU_992	0.18	0.92	0.07	0.111
OTU_40	0.59	0.54	0.568	0.49		OTU_152	0.19	2.7	0.014	0.093
OTU_484	0.59	1.2	0.084	0.116		OTU_1227	0.2	-2.1	0.045	0.01
OTU_75	0.59	1.5	0.292	0.498		OTU_23	0.2	3.2	0.011	0.103
OTU_862	0.59	0.81	0.035	0.041		OTU_803	0.21	-2.5	0.046	0.007
OTU_802	0.6	1.5	0.072	0.121		OTU_964	0.21	0.77	0.193	0.271
OTU_153	0.63	0.83	0.209	0.213		OTU_153	0.24	-3.2	0.213	0.021
OTU_38	0.64	-0.31	1.904	1.063		OTU_10	0.26	1.5	1.022	2.23
OTU_773	0.64	-0.96	0.386	0.119		OTU_67	0.26	-2.7	0.317	0.042
OTU_964	0.64	-0.27	0.337	0.193		OTU_129	0.28	-2.1	0.15	0.03
OTU_67	0.65	-0.82	0.771	0.317		OTU_13	0.28	-0.52	1.933	1.137
OTU_53	0.66	0.77	0.256	0.252		OTU_71	0.28	-1.6	0.159	0.045
OTU_123	0.67	-1	0.443	0.157		OTU_16	0.29	1.4	1.171	2.422
OTU_124	0.67	-0.33	0.216	0.11		OTU_160	0.29	-3.1	0.017	0.002
OTU_16	0.67	0.61	1.169	1.171		OTU_135	0.3	-0.93	0.095	0.042
OTU_50	0.67	0.46	0.482	0.469		OTU_54	0.3	-1.7	0.228	0.066
OTU_96	0.67	-0.75	0.301	0.125		OTU_622	0.3	0.66	0.062	0.083
OTU_21	0.72	-0.79	3.644	1.268		OTU_1540	0.32	-2.9	0.029	0.003
OTU_45	0.72	-0.3	0.417	0.239		OTU_123	0.33	-1.7	0.157	0.039
OTU_54	0.72	0.61	0.251	0.228		OTU_1	0.34	0.43	15.576	17.225
OTU_593	0.72	0.22	0.141	0.106		OTU_61	0.34	-1.8	0.215	0.055
OTU_83	0.77	-0.31	0.101	0.056		OTU_121	0.35	2.3	0.042	0.182
OTU_1429	0.78	0.5	0.483	0.445		OTU_451	0.37	-1.3	0.066	0.023
OTU_410	0.78	-0.44	0.084	0.043		OTU_46	0.37	0.39	0.346	0.369
OTU_92	0.78	-0.41	0.052	0.023		OTU_150	0.38	1.9	0.017	0.065
OTU_470	0.79	0.46	0.097	0.078		OTU_1395	0.39	-1.5	0.161	0.042
OTU_803	0.79	0.65	0.038	0.046		OTU_348	0.39	-1.3	0.023	0.009
OTU_57	0.8	0.29	0.665	0.572		OTU_478	0.39	2.4	0.002	0.009
OTU_121	0.82	0.84	0.036	0.042		OTU_49	0.39	-0.55	0.686	0.392
OTU_379	0.82	0.36	0.049	0.047		OTU_138	0.4	-1.1	0.205	0.091
OTU_46	0.85	-0.16	0.571	0.346		OTU_1429	0.4	1.3	0.445	0.879
OTU_152	0.86	-0.57	0.038	0.014		OTU_383	0.4	-2.5	0.019	0.003
OTU_101	0.88	0.37	0.281	0.247		OTU_522	0.4	2.2	0.034	0.164
OTU_1227	0.88	0.27	0.063	0.045		OTU_813	0.4	-1.3	0.106	0.033
OTU_147	0.88	0.26	0.171	0.126		OTU_470	0.41	-1.3	0.078	0.03
OTU_62	0.88	-0.19	0.534	0.334		OTU_76	0.41	-0.92	0.104	0.053
OTU_622	0.92	-0.075	0.097	0.062		OTU_73	0.42	0.63	0.06	0.078
OTU_72	0.93	-0.11	0.715	0.451		OTU_28	0.43	-0.72	1.506	0.731
OTU_114	0.94	-0.14	0.154	0.072		OTU_180	0.45	-0.86	0.082	0.042
OTU_1252	0.94	-0.16	0.124	0.062		OTU_189	0.45	-2.3	0.211	0.046
OTU_129	0.94	0.21	0.17	0.15		OTU_130	0.46	1.9	0.118	0.446
OTU_10	0.95	-0.089	1.629	1.022		OTU_245	0.46	-0.68	0.058	0.031
OTU_131	0.95	-0.099	0.511	0.27		OTU_4	0.46	-1.3	8.189	2.435
OTU_146	0.95	-0.16	1.255	0.767		OTU_1323	0.47	-1.2	0.018	0.007
OTU_148	0.95	-0.056	0.226	0.137		OTU_96	0.47	1.3	0.125	0.253
OTU_201	0.95	-0.15	0.358	0.209		OTU_56	0.49	-0.84	0.177	0.093
OTU_33	0.95	0.13	0.855	0.534		OTU_72	0.49	-1.5	0.451	0.141
OTU_580	0.95	-0.059	0.08	0.052		OTU_796	0.55	0.47	0.111	0.13
OTU_137	0.98	-0.11	0.013	0.006		OTU_1039	0.56	0.4	0.3	0.336
OTU_325	1	-0.016	0.122	0.072		OTU_106	0.59	0.65	0.114	0.17
OTU_326	1	0.009	0.026	0.018		OTU_11	0.6	0.34	1.364	1.442
OTU_1032			0	0		OTU_124	0.6	-0.47	0.11	0.066
OTU_1034			0	0		OTU_5	0.6	-1.1	4.209	1.663
OTU_107		0.6	0	0		OTU_242	0.61	1.1	0.043	0.09
OTU_1089			0	0		OTU_57	0.63	0.49	0.572	0.644
OTU_110			0	0		OTU_648	0.63	-2	0.102	0.027
OTU_112			0	0		OTU_1274	0.64	1.1	0.007	0.013
OTU_115			0	0		OTU_1073	0.65	0.54	0.116	0.16
OTU_1161			0	0		OTU_55	0.66	1.2	0.349	0.879
OTU_1173			0	0		OTU_80	0.66	0.81	0.104	0.16
OTU_125			0	0		OTU_146	0.67	0.95	0.767	1.193
OTU_1324			0	0		OTU_18	0.67	0.33	0.937	1.008
OTU_133			0	0		OTU_195	0.67	-0.46	0.031	0.019
OTU_141		-0.7	0	0		OTU_593	0.67	-0.81	0.106	0.051
OTU_142			0	0		OTU_68	0.67	-0.34	0.178	0.122
OTU_1450			0	0		OTU_179	0.69	0.34	0.045	0.051
OTU_1538			0	0		OTU_1509	0.7	0.21	0.091	0.085
OTU_154			0	0		OTU_22	0.7	-0.95	1.586	0.861
OTU_155		-0.59	0.001	0		OTU_45	0.7	-0.39	0.239	0.15
OTU_158			0	0		OTU_147	0.73	0.48	0.126	0.159
OTU_161		0.6	0	0		OTU_218	0.73	-0.6	0.024	0.013
OTU_167		0.023	0.001	0		OTU_86	0.75	-0.75	0.046	0.024
OTU_175			0	0		OTU_580	0.77	0.29	0.052	0.054
OTU_176		2.6	0	0.002		OTU_169	0.79	0.81	0.009	0.013
OTU_177			0	0		OTU_40	0.8	0.29	0.49	0.56
OTU_185			0	0		OTU_101	0.82	0.39	0.247	0.257
OTU_20		0.6	0	0		OTU_1347	0.83	0.35	0.045	0.044
OTU_204			0	0		OTU_326	0.83	-0.27	0.018	0.013
OTU_211			0	0		OTU_14	0.84	-0.21	2.557	1.878
OTU_217			0	0		OTU_197	0.84	-0.27	0.034	0.025
OTU_224			0	0		OTU_116	0.85	-0.84	0.205	0.125
OTU_24		-1.3	0.001	0		OTU_128	0.85	-0.34	0.029	0.02
OTU_241			0	0		OTU_294	0.86	0.58	0.039	0.063
OTU_244			0	0		OTU_42	0.87	-0.48	0.187	0.121
OTU_262			0	0		OTU_254	0.88	0.28	0.052	0.052
OTU_290		-0.7	0.001	0		OTU_3	0.88	-0.2	7.855	6.135
OTU_327		-0.7	0.001	0		OTU_553	0.88	-0.32	0.087	0.055
OTU_345			0	0		OTU_2	0.89	0.1	13.774	12.955
OTU_367			0	0		OTU_35	0.9	-0.22	0.229	0.167
OTU_392			0	0		OTU_352	0.9	-0.22	0.007	0.005
OTU_421		-0.7	0.001	0		OTU_213	0.91	0.13	0.042	0.04
OTU_431			0	0		OTU_39	0.94	0.15	0.157	0.154
OTU_47		-0.7	0	0		OTU_97	0.96	0.12	0.106	0.101
OTU_475			0	0		OTU_170	0.97	0.15	0.059	0.066
OTU_48		0.6	0	0		OTU_733	0.97	0.037	0.168	0.151
OTU_514			0	0		OTU_1344	0.98	-0.053	0.011	0.009
OTU_58			0	0		OTU_15	0.98	0.011	2.953	2.548
OTU_66			0	0		OTU_62	0.98	0.08	0.334	0.285
OTU_677			0	0		OTU_862	0.98	-0.038	0.041	0.033
OTU_690			0	0		OTU_117	1	-0.016	0.172	0.181
OTU_74		-0.7	0.001	0		OTU_52	1	0.0078	1.235	1.224
OTU_747			0	0		OTU_127		1.8	0.002	0.007
OTU_87			0	0		OTU_330		-4.4	0.011	0
OTU_870			0	0		OTU_424		-4.6	0.012	0
OTU_907		-1.3	0.001	0		OTU_427			0	0
OTU_943			0	0		OTU_627		1.8	0	0.001
OTU_98			0	0		OTU_656			0	0
OTU_999			0	0		OTU_674		-4.7	0.013	0

## Sheet: Table S1c
Taxonomy	padj	Log2FC	SOD1+E day 130	SOD1+P day 130
OTU_62	8.3e-14	25	0	0.531
OTU_125	7.5e-13	24	0	0.241
OTU_31	3.7e-11	-22	0.062	0
OTU_129	2.2e-10	21	0	0.145
OTU_153	2.2e-10	21	0	0.037
OTU_72	5.6e-08	-8.2	0.216	0
OTU_5	0.00066	9.8	0.002	1.171
OTU_130	0.0052	7.5	0.003	0.429
OTU_204	0.0055	6.8	0	0.035
OTU_677	0.0055	4.5	0.003	0.058
OTU_29	0.0073	-9.9	0.489	0
OTU_176	0.011	4	0.023	0.271
OTU_327	0.011	9.2	0	0.178
OTU_170	0.012	7.4	0	0.051
OTU_199	0.012	-2.9	0.104	0.012
OTU_202	0.015	-6.9	0.06	0
OTU_1301	0.016	8.6	0	0.114
OTU_58	0.026	9.3	0	0.199
OTU_207	0.03	7.1	0.003	0.351
OTU_34	0.03	9.1	0	0.189
OTU_32	0.034	-2	0.074	0.015
OTU_475	0.034	6.4	0	0.024
OTU_3	0.041	4.5	0.538	8.743
OTU_290	0.049	6.1	0	0.023
OTU_305	0.058	7.8	0	0.063
OTU_137	0.083	0.92	0.045	0.07
OTU_150	0.083	2.2	0.007	0.026
OTU_16	0.092	1.4	1.744	3.719
OTU_1429	0.098	1.5	0.647	1.427
OTU_209	0.12	-7.3	0.073	0
OTU_553	0.12	7.2	0	0.046
OTU_593	0.12	7.2	0	0.045
OTU_186	0.13	-7.1	0.08	0
OTU_145	0.15	-2.5	0.053	0.008
OTU_61	0.15	6.8	0	0.035
OTU_101	0.17	3	0.024	0.134
OTU_112	0.17	6.4	0	0.025
OTU_1421	0.17	6.6	0	0.031
OTU_189	0.17	2.3	0.02	0.09
OTU_23	0.17	5.4	0	0.021
OTU_410	0.17	1.5	0.082	0.181
OTU_42	0.17	6.5	0	0.029
OTU_563	0.17	-6.7	0.042	0
OTU_663	0.17	6.4	0	0.026
OTU_803	0.17	6.4	0	0.026
OTU_109	0.19	-2	0.12	0.025
OTU_182	0.19	3.5	0.007	0.069
OTU_345	0.19	1.9	0.025	0.08
OTU_48	0.19	3.3	0.098	0.778
OTU_242	0.2	1.9	0.029	0.085
OTU_87	0.2	6	0	0.021
OTU_155	0.24	2.2	0.012	0.049
OTU_175	0.24	2.1	0.002	0.007
OTU_177	0.24	5.7	0	0.017
OTU_301	0.24	-5.8	0.026	0
OTU_581	0.24	5.7	0	0.026
OTU_98	0.24	2.2	0.009	0.037
OTU_914	0.28	1.5	0.024	0.05
OTU_92	0.28	1.2	0.028	0.054
OTU_114	0.3	1	0.086	0.142
OTU_4	0.3	-2.5	5.078	0.769
OTU_444	0.32	3.5	0.005	0.042
OTU_813	0.33	-2.4	0.11	0.018
OTU_964	0.35	0.73	0.177	0.234
OTU_224	0.36	2.6	0.003	0.014
OTU_1538	0.39	2.7	0.006	0.028
OTU_35	0.39	3.2	0.016	0.13
OTU_38	0.39	1.5	0.049	0.116
OTU_227	0.42	-3.4	0.025	0.002
OTU_124	0.43	1.2	0.013	0.024
OTU_131	0.47	1.8	0.022	0.075
OTU_65	0.47	-1.7	0.06	0.017
OTU_66	0.47	-1.9	0.196	0.047
OTU_85	0.47	-1	0.197	0.079
OTU_580	0.48	0.87	0.04	0.057
OTU_133	0.49	0.99	0.127	0.195
OTU_387	0.49	-1.1	0.044	0.015
OTU_1073	0.5	1.1	0.036	0.055
OTU_157	0.5	4.1	0	0.005
OTU_429	0.5	4.1	0	0.006
OTU_8	0.5	-3.3	0.428	0.036
OTU_1032	0.54	1.1	0.023	0.037
OTU_336	0.56	0.94	0.088	0.133
OTU_146	0.57	1.9	0.01	0.029
OTU_974	0.57	-1.5	0.066	0.022
OTU_116	0.58	3.4	0.014	0.12
OTU_1395	0.59	-2.1	0.092	0.018
OTU_141	0.59	2.3	0.104	0.371
OTU_1509	0.59	0.42	0.063	0.068
OTU_52	0.59	2.6	0.096	0.419
OTU_1279	0.61	3.5	0	0.004
OTU_115	0.62	1.9	0.007	0.02
OTU_179	0.62	1	0.044	0.075
OTU_193	0.62	0.87	0.085	0.13
OTU_283	0.62	1.4	0.007	0.014
OTU_40	0.62	0.84	0.156	0.211
OTU_233	0.68	1.5	0.002	0.005
OTU_74	0.68	1.8	0.247	0.75
OTU_18	0.74	-0.71	1.845	0.898
OTU_690	0.74	-1.2	0.153	0.056
OTU_1039	0.75	-0.7	0.623	0.305
OTU_1450	0.75	-2.7	0.059	0.008
OTU_217	0.75	-1.4	0.197	0.056
OTU_522	0.75	-1.1	0.163	0.071
OTU_67	0.75	1.6	0.076	0.183
OTU_84	0.75	-1.4	0.048	0.015
OTU_1338	0.76	0.53	0.088	0.107
OTU_22	0.76	1.7	0.612	1.608
OTU_50	0.76	-0.46	1.738	1.014
OTU_99	0.76	-1.1	0.595	0.266
OTU_260	0.79	-2.4	0.069	0.009
OTU_45	0.79	-0.83	0.336	0.16
OTU_79	0.81	-0.64	0.066	0.035
OTU_46	0.82	-0.41	0.416	0.253
OTU_71	0.83	-1	0.12	0.047
OTU_1	0.86	0.23	12.241	11.693
OTU_213	0.86	0.81	0.033	0.048
OTU_554	0.86	1.7	0.025	0.065
OTU_60	0.86	0.93	0.137	0.205
OTU_70	0.86	0.91	0.275	0.431
OTU_992	0.86	0.4	0.067	0.074
OTU_167	0.89	1.3	0.012	0.026
OTU_9	0.89	-0.27	3.311	2.364
OTU_55	0.92	1.2	0.196	0.394
OTU_1324	0.93	1.8	0.003	0.011
OTU_152	0.93	0.71	0.106	0.136
OTU_262	0.93	0.68	0.032	0.046
OTU_648	0.93	-1.2	0.137	0.047
OTU_10	0.94	-0.38	2.527	1.629
OTU_100	0.94	0.6	0.045	0.057
OTU_106	0.94	0.25	0.077	0.075
OTU_1070	0.94	-0.11	0.396	0.293
OTU_1089	0.94	0.65	0.004	0.006
OTU_11	0.94	-0.3	1.054	0.727
OTU_110	0.94	0.34	0.415	0.453
OTU_1161	0.94	0.45	0.791	0.866
OTU_117	0.94	0.94	0.111	0.15
OTU_1173	0.94	0.45	0.091	0.098
OTU_123	0.94	0.38	0.032	0.036
OTU_13	0.94	0.26	1.509	1.434
OTU_1315	0.94	-0.17	0.417	0.316
OTU_1347	0.94	-0.22	0.087	0.058
OTU_138	0.94	-0.22	0.195	0.148
OTU_14	0.94	0.2	3.94	3.619
OTU_142	0.94	-0.83	0.066	0.027
OTU_1452	0.94	0.29	0.054	0.052
OTU_15	0.94	0.27	3.411	3.271
OTU_154	0.94	0.52	0.474	0.534
OTU_185	0.94	0.95	0.028	0.045
OTU_20	0.94	-0.79	3.328	1.668
OTU_211	0.94	0.18	0.177	0.16
OTU_214	0.94	0.47	0.069	0.076
OTU_220	0.94	0.69	0.05	0.06
OTU_24	0.94	0.42	2.847	3.052
OTU_241	0.94	-0.8	0.14	0.065
OTU_244	0.94	-0.9	0.029	0.012
OTU_245	0.94	-0.41	0.055	0.035
OTU_249	0.94	-0.53	0.036	0.022
OTU_254	0.94	-0.3	0.044	0.028
OTU_259	0.94	-1.5	0.054	0.015
OTU_28	0.94	-0.2	0.742	0.517
OTU_280	0.94	0.26	0.176	0.165
OTU_294	0.94	-0.42	0.14	0.089
OTU_30	0.94	1.3	0.766	1.385
OTU_320	0.94	0.45	0.032	0.034
OTU_33	0.94	0.34	3.423	3.491
OTU_379	0.94	0.22	0.185	0.17
OTU_392	0.94	-0.43	0.062	0.037
OTU_43	0.94	0.47	0.252	0.274
OTU_431	0.94	-0.47	0.123	0.072
OTU_44	0.94	-0.16	0.051	0.038
OTU_451	0.94	-0.56	0.058	0.032
OTU_49	0.94	0.28	0.399	0.42
OTU_491	0.94	0.99	0.013	0.028
OTU_514	0.94	0.85	0.006	0.01
OTU_54	0.94	-0.37	0.03	0.017
OTU_544	0.94	0.31	0.049	0.051
OTU_6	0.94	-0.44	0.041	0.026
OTU_622	0.94	0.32	0.101	0.1
OTU_68	0.94	0.21	0.271	0.245
OTU_73	0.94	0.67	0.035	0.048
OTU_733	0.94	0.079	0.224	0.195
OTU_747	0.94	-0.83	0.128	0.061
OTU_80	0.94	-0.46	0.323	0.198
OTU_83	0.94	-0.11	0.237	0.175
OTU_86	0.94	0.64	0.024	0.032
OTU_933	0.94	1.4	0.001	0.002
OTU_943	0.94	1	0.005	0.009
OTU_97	0.94	-0.55	0.522	0.303
OTU_999	0.94	0.42	1.132	1.214
OTU_1034	0.95	-0.28	0.017	0.011
OTU_151	0.95	0.34	0.039	0.05
OTU_158	0.95	0.28	0.712	0.707
OTU_367	0.95	-0.54	0.061	0.035
OTU_39	0.95	-0.12	0.139	0.101
OTU_47	0.95	0.43	0.022	0.027
OTU_57	0.95	-0.12	1.17	0.869
OTU_807	0.95	0.41	0.02	0.027
OTU_870	0.95	-0.61	0.009	0.004
OTU_907	0.95	0.35	0.916	0.938
OTU_95	0.95	0.5	0.023	0.028
OTU_121	0.96	-0.14	0.075	0.053
OTU_147	0.96	0.16	0.241	0.224
OTU_161	0.96	0.14	0.141	0.129
OTU_281	0.96	0.24	0.022	0.023
OTU_335	0.96	-0.13	0.045	0.034
OTU_542	0.96	0.056	0.082	0.069
OTU_69	0.96	-0.061	0.104	0.082
OTU_862	0.96	0.19	0.04	0.038
OTU_107	0.97	0.11	0.137	0.124
OTU_12	0.97	0.016	6.318	5.105
OTU_165	0.97	-0.06	0.467	0.377
OTU_2	0.97	-0.021	19.895	16.461
OTU_56	0.97	0.082	0.258	0.234
OTU_102	0.98	-0.095	0.036	0.026
OTU_796	0.99	-0.0094	0.196	0.158
OTU_196	1	0.00092	0.094	0.075
OTU_421	1	0.0068	0.036	0.026
OTU_96	1	-0.0026	0.206	0.161

## Sheet: Table S1d
Taxonomy	padj	Log2FC	SOD1 day 130	SOD1Cpt1a/Cpt1a day 130
OTU_93	6.8e-25	13	0	1.361
OTU_104	1.9e-24	12	0	0.739
OTU_51	1.4e-21	13	0	1.262
OTU_81	1.4e-21	12	0	1.014
OTU_25	4e-19	13	0	1.535
OTU_36	4e-19	11	0	0.66
OTU_41	4.2e-19	14	0	2.657
OTU_37	8.5e-19	12	0	1.257
OTU_58	8.5e-19	12	0	0.98
OTU_63	2.1e-18	13	0	1.674
OTU_28	2.7e-18	-11	1.52	0
OTU_98	8.2e-18	26	0	0.672
OTU_26	1.2e-17	11	0	0.519
OTU_59	1.3e-16	11	0	0.456
OTU_87	4.3e-16	9.8	0	0.189
OTU_34	1.2e-15	11	0	0.398
OTU_120	4.8e-15	11	0	0.532
OTU_208	8.6e-15	9.2	0	0.122
OTU_157	6.8e-14	9.1	0	0.121
OTU_90	1.5e-13	25	0	0.435
OTU_143	4.2e-12	23	0	0.145
OTU_347	5.6e-12	23	0	0.131
OTU_119	1.2e-11	12	0	0.634
OTU_351	1.3e-11	-23	0.095	0
OTU_226	1.6e-11	23	0	0.108
OTU_334	2.1e-11	23	0	0.081
OTU_142	3.1e-11	22	0	0.089
OTU_205	3.1e-11	22	0	0.082
OTU_170	4.4e-11	-22	0.06	0
OTU_57	1.5e-10	-8.3	0.578	0.001
OTU_132	2.6e-10	9.8	0	0.212
OTU_115	4.6e-08	11	0	0.345
OTU_105	1.3e-07	8.5	0	0.075
OTU_225	1.3e-07	11	0	0.455
OTU_198	2.3e-07	8	0	0.048
OTU_103	2.4e-07	7.8	0.004	0.517
OTU_94	6.1e-07	12	0	0.911
OTU_329	2.7e-06	8	0	0.046
OTU_33	3.1e-06	-6.3	0.538	0.005
OTU_141	5.6e-06	9.7	0	0.166
OTU_44	6.9e-06	-3.2	0.316	0.023
OTU_188	1e-05	8.1	0	0.054
OTU_144	1.5e-05	8.2	0	0.062
OTU_690	1.9e-05	8.5	0	0.091
OTU_70	4.2e-05	-2.4	0.254	0.036
OTU_102	4.7e-05	9.1	0	0.106
OTU_107	9.2e-05	9.2	0	0.182
OTU_235	9.2e-05	9.4	0	0.114
OTU_227	9.3e-05	11	0	0.554
OTU_196	0.00012	5.2	0.006	0.148
OTU_258	0.00012	6.8	0.001	0.072
OTU_174	0.0002	10	0	0.172
OTU_199	0.00024	6.4	0.003	0.226
OTU_173	0.00033	9.7	0	0.146
OTU_161	0.00052	7.9	0	0.069
OTU_113	0.00055	-2	0.175	0.032
OTU_563	0.0011	8.2	0.001	0.154
OTU_118	0.0014	11	0	0.342
OTU_185	0.0014	8.6	0	0.083
OTU_156	0.0016	-2.9	0.079	0.007
OTU_191	0.0016	6.8	0	0.04
OTU_31	0.0017	9.2	0.001	0.293
OTU_50	0.002	-1.8	0.473	0.091
OTU_667	0.003	8.5	0	0.06
OTU_214	0.0031	3.9	0.011	0.1
OTU_69	0.0031	4.7	0.006	0.099
OTU_1484	0.0038	8	0	0.045
OTU_301	0.0043	9.3	0	0.124
OTU_1347	0.0055	-4.6	0.046	0.001
OTU_220	0.0055	9.4	0	0.128
OTU_521	0.0055	9.1	0	0.112
OTU_201	0.0058	-5.4	0.211	0.004
OTU_858	0.0058	7.6	0.001	0.161
OTU_593	0.0064	1.1	0.107	0.164
OTU_1279	0.0067	7.6	0.002	0.265
OTU_43	0.0067	2.5	0.08	0.336
OTU_238	0.0075	-3.9	0.119	0.006
OTU_429	0.0075	7.4	0.002	0.242
OTU_1409	0.0076	8.6	0	0.081
OTU_1334	0.0092	8.4	0	0.07
OTU_244	0.0092	7.1	0	0.035
OTU_1138	0.0093	7.2	0.002	0.162
OTU_131	0.01	-2.8	0.272	0.031
OTU_30	0.011	6.6	0.038	3.42
OTU_408	0.012	7	0.002	0.184
OTU_452	0.015	4.2	0.004	0.043
OTU_77	0.016	5.1	0.018	0.454
OTU_412	0.022	8.4	0	0.058
OTU_5	0.022	0.8	4.243	5.248
OTU_1428	0.026	7.3	0	0.033
OTU_92	0.027	2.6	0.023	0.098
OTU_1252	0.028	-3.1	0.063	0.006
OTU_1234	0.03	5.7	0.005	0.185
OTU_9	0.031	0.93	2.798	3.821
OTU_1299	0.032	7.9	0	0.041
OTU_23	0.034	6.6	0.011	0.786
OTU_137	0.045	3.7	0.006	0.074
OTU_83	0.045	1.6	0.056	0.124
OTU_216	0.05	5.7	0.001	0.036
OTU_1315	0.051	0.84	0.331	0.425
OTU_139	0.053	5.2	0.005	0.185
OTU_168	0.053	7.3	0	0.04
OTU_122	0.056	-2	0.066	0.012
OTU_124	0.069	-0.93	0.11	0.04
OTU_167	0.069	6.9	0	0.033
OTU_160	0.078	3.4	0.017	0.105
OTU_72	0.084	-0.84	0.455	0.18
OTU_15	0.095	-2.2	2.977	0.514
OTU_283	0.095	2.2	0.02	0.067
OTU_42	0.095	0.89	0.188	0.252
OTU_38	0.1	-1.9	1.072	0.196
OTU_13	0.11	-0.9	1.95	0.695
OTU_284	0.11	3	0.01	0.065
OTU_294	0.11	-5.4	0.039	0.001
OTU_129	0.12	-2.1	0.152	0.023
OTU_195	0.12	1.9	0.031	0.069
OTU_138	0.13	-1.5	0.206	0.056
OTU_553	0.13	0.98	0.087	0.113
OTU_803	0.14	-3.4	0.046	0.003
OTU_147	0.15	1.8	0.127	0.327
OTU_1129	0.2	4.7	0.002	0.048
OTU_76	0.22	-1.3	0.105	0.035
OTU_121	0.25	2.4	0.043	0.159
OTU_1338	0.25	0.77	0.072	0.08
OTU_179	0.25	0.74	0.046	0.057
OTU_254	0.25	1.6	0.053	0.101
OTU_62	0.25	1.2	0.337	0.532
OTU_65	0.25	-2.1	0.403	0.076
OTU_165	0.26	3.3	0.03	0.264
OTU_67	0.26	-2.6	0.32	0.035
OTU_128	0.27	1.9	0.029	0.065
OTU_96	0.28	1.9	0.126	0.261
OTU_101	0.29	1.5	0.249	0.471
OTU_61	0.29	0.61	0.216	0.242
OTU_130	0.3	-4	0.119	0.006
OTU_56	0.32	-1.4	0.178	0.058
OTU_39	0.34	-1.5	0.159	0.042
OTU_71	0.36	-0.77	0.161	0.061
OTU_86	0.36	1.7	0.046	0.096
OTU_152	0.37	3.6	0.014	0.136
OTU_85	0.37	0.92	0.435	0.612
OTU_97	0.37	1	0.107	0.141
OTU_18	0.38	-0.82	0.945	0.427
OTU_49	0.38	-0.63	0.692	0.311
OTU_554	0.38	2.8	0.022	0.13
OTU_862	0.38	1.3	0.041	0.064
OTU_1039	0.39	-0.77	0.303	0.139
OTU_22	0.4	2.3	1.594	6.688
OTU_52	0.4	-2.3	1.243	0.2
OTU_340	0.41	2.7	0.029	0.125
OTU_10	0.42	0.81	1.03	1.223
OTU_19	0.42	-2.1	0.809	0.134
OTU_148	0.43	-0.87	0.138	0.054
OTU_242	0.43	1.5	0.043	0.087
OTU_116	0.45	-2.9	0.206	0.025
OTU_11	0.46	-0.36	1.376	0.739
OTU_146	0.46	-1.6	0.774	0.178
OTU_32	0.46	-1	0.39	0.116
OTU_79	0.46	-0.91	0.678	0.264
OTU_3	0.47	-1.8	7.911	2.089
OTU_80	0.48	1.3	0.105	0.16
OTU_451	0.5	-0.56	0.067	0.03
OTU_53	0.5	1.1	0.254	0.405
OTU_73	0.5	0.52	0.061	0.059
OTU_99	0.5	2.1	0.052	0.206
OTU_1280	0.51	-0.94	0.082	0.026
OTU_150	0.51	1.8	0.017	0.049
OTU_187	0.51	1.5	0.022	0.046
OTU_6	0.53	-2.1	1.529	0.235
OTU_35	0.54	-0.46	0.231	0.113
OTU_1571	0.55	-2	0.281	0.049
OTU_749	0.56	-1.8	0.039	0.007
OTU_325	0.58	0.88	0.073	0.097
OTU_46	0.61	0.28	0.349	0.286
OTU_992	0.61	0.4	0.071	0.063
OTU_21	0.67	-0.89	1.277	0.509
OTU_851	0.67	-1.8	0.132	0.027
OTU_45	0.68	0.46	0.241	0.206
OTU_964	0.68	0.34	0.195	0.167
OTU_1509	0.7	-0.26	0.092	0.051
OTU_249	0.73	0.72	0.027	0.033
OTU_123	0.75	0.74	0.159	0.176
OTU_100	0.76	0.51	0.049	0.044
OTU_16	0.76	0.59	1.181	1.318
OTU_379	0.76	-0.52	0.048	0.022
OTU_75	0.76	-0.76	0.502	0.254
OTU_95	0.76	-1.4	0.148	0.063
OTU_106	0.78	-0.36	0.115	0.064
OTU_109	0.78	0.71	0.046	0.059
OTU_1429	0.78	0.58	0.449	0.499
OTU_153	0.78	-0.6	0.214	0.101
OTU_189	0.78	-1.2	0.212	0.089
OTU_29	0.78	0.21	0.942	0.841
OTU_410	0.78	0.52	0.043	0.043
OTU_68	0.78	-0.31	0.18	0.102
OTU_796	0.79	-0.15	0.112	0.071
OTU_802	0.79	-0.59	0.122	0.07
OTU_1073	0.8	-0.26	0.116	0.082
OTU_135	0.8	-0.24	0.096	0.054
OTU_1395	0.8	-0.55	0.162	0.077
OTU_2	0.8	0.12	13.883	10.772
OTU_484	0.8	-0.6	0.116	0.067
OTU_4	0.82	-0.44	8.267	4.294
OTU_773	0.82	-0.42	0.119	0.065
OTU_55	0.86	-0.56	0.35	0.188
OTU_1267	0.88	-0.35	0.062	0.041
OTU_522	0.9	0.61	0.034	0.049
OTU_1	0.91	-0.071	15.713	9.877
OTU_733	0.91	0.068	0.169	0.126
OTU_14	0.92	-0.17	2.581	1.79
OTU_1070	0.93	0.12	0.088	0.069
OTU_648	0.93	0.4	0.102	0.108
OTU_180	0.94	0.11	0.082	0.065
OTU_40	0.94	-0.075	0.494	0.386
OTU_114	0.95	-0.1	0.072	0.054
OTU_117	0.95	-0.25	0.173	0.124
OTU_12	0.95	0.065	1.479	1.114
OTU_813	0.95	-0.15	0.107	0.068
OTU_78	0.96	0.15	0.088	0.067
OTU_470	0.98	0.039	0.079	0.06
OTU_54	0.98	-0.029	0.23	0.164
OTU_7	0.98	0.042	4.021	3.055

## Sheet: Table S1e
Taxonomy	padj	Log2FC	SOD1+HFD day 130	SOD1 day 130		Taxonomy	padj	Log2FC	SOD1+HFD day 130	Wt+HFD day 130		Taxonomy	padj	Log2FC	Wt+HFD day 130	Wt day 130
OTU_1	1.4e-46	9	0.023	15.633		OTU_160	9.2e-15	-27	1.21	0		OTU_17	7.5e-33	-14	19.506	0
OTU_91	5e-25	-14	3.37	0		OTU_81	1.2e-13	26	0	1.672		OTU_1	1.8e-32	11	0.024	17.165
OTU_38	1.2e-21	7.4	0.005	1.067		OTU_70	4.9e-13	-25	0.488	0		OTU_25	1.4e-20	-13	7.268	0
OTU_17	1.2e-20	-11	3.135	0.002		OTU_62	6.5e-13	-25	0.237	0		OTU_70	6.1e-20	11	0	0.349
OTU_18	3.7e-20	10	0.001	0.94		OTU_432	9.8e-13	-25	0.191	0		OTU_50	7.9e-20	11	0.002	1.535
OTU_36	3.7e-20	-12	1.25	0		OTU_3	1.9e-11	-11	13.182	0.014		OTU_12	1.1e-19	11	0.004	3.638
OTU_224	1.4e-17	-11	0.536	0		OTU_101	5.4e-05	-10	0.372	0.001		OTU_18	8.6e-19	12	0.001	1.004
OTU_1039	7.3e-16	9.1	0	0.301		OTU_196	0.00036	-6.2	0.111	0.002		OTU_57	6.2e-17	12	0	0.642
OTU_72	1e-14	7.3	0.002	0.453		OTU_39	0.0011	-6.3	1.776	0.052		OTU_1039	1.9e-16	11	0	0.334
OTU_66	8.7e-14	-12	0.932	0		OTU_21	0.0027	-12	2.512	0.003		OTU_3	2.6e-16	10	0.014	6.117
OTU_432	1e-12	-24	0.191	0		OTU_30	0.0027	-5.1	2.819	0.096		OTU_22	5.5e-16	10	0.002	0.857
OTU_117	3.3e-12	22	0	0.172		OTU_12	0.0068	-5.2	0.084	0.004		OTU_964	1.6e-15	10	0.001	0.27
OTU_329	6.2e-12	-10	0.295	0		OTU_1413	0.0068	-5.5	0.066	0.004		OTU_81	1.1e-14	-26	1.672	0
OTU_149	2.5e-11	-8.2	0.172	0.001		OTU_796	0.0068	-2.6	0.052	0.013		OTU_149	2.2e-14	-4.7	0.776	0.013
OTU_189	2.7e-11	23	0	0.211		OTU_43	0.01	-2.6	0.293	0.085		OTU_78	2.4e-14	-11	2.145	0
OTU_1021	5.9e-11	-9	0.123	0		OTU_38	0.011	3	0.005	0.065		OTU_74	3.1e-14	14	0.001	2.706
OTU_79	6e-11	9.6	0	0.675		OTU_773	0.015	-10	0.228	0.001		OTU_176	3.3e-14	10	0.001	0.325
OTU_128	6.9e-11	-4.2	0.405	0.029		OTU_124	0.016	2	0.025	0.143		OTU_1509	4.7e-14	9	0	0.085
OTU_74	9.7e-11	-22	0.055	0		OTU_140	0.017	2.4	0.048	0.391		OTU_147	1.3e-13	9.9	0	0.158
OTU_7	2.5e-10	11	0.001	4.003		OTU_197	0.019	1.9	0.018	0.111		OTU_1070	1.4e-13	9.7	0.001	0.212
OTU_84	4e-10	-11	0.581	0		OTU_266	0.021	-7.8	0.058	0.001		OTU_146	1.5e-13	8.7	0.007	1.187
OTU_130	9.3e-10	21	0	0.118		OTU_98	0.021	-8	0.07	0.001		OTU_1338	2.2e-13	9.4	0	0.113
OTU_964	9.4e-10	8.4	0	0.194		OTU_161	0.035	3.4	0.01	0.155		OTU_101	2.7e-13	9.9	0.001	0.256
OTU_25	1.6e-09	-14	4.527	0		OTU_245	0.04	2.4	0.029	0.207		OTU_116	4.1e-13	23	0	0.125
OTU_171	2.9e-09	-3.4	0.251	0.031		OTU_42	0.04	-5	3.673	0.276		OTU_387	6.1e-13	6.6	0.002	0.113
OTU_50	2.9e-09	7.5	0.002	0.47		OTU_250	0.041	2.1	0.021	0.141		OTU_154	7.8e-13	12	0	0.736
OTU_259	3.3e-09	-8.7	0.086	0		OTU_251	0.041	3.6	0.003	0.049		OTU_62	9.7e-13	24	0	0.284
OTU_113	1.2e-08	3.4	0.012	0.174		OTU_259	0.047	-2.3	0.086	0.037		OTU_58	1.8e-12	24	0	0.216
OTU_280	2.4e-08	6.6	0	0.053		OTU_36	0.053	-2.6	1.25	0.279		OTU_117	3.5e-12	9.4	0.001	0.181
OTU_452	3.2e-08	-6.2	0.192	0.004		OTU_900	0.057	3.2	0.004	0.048		OTU_68	3.9e-12	8.8	0.001	0.122
OTU_1338	5.3e-08	6.4	0	0.072		OTU_131	0.099	1.9	0.004	0.025		OTU_379	4.2e-12	10	0	0.174
OTU_13	5.7e-08	4.4	0.069	1.94		OTU_74	0.099	-7.3	0.055	0.001		OTU_542	7e-12	8.9	0	0.078
OTU_20	6.2e-08	-14	4.945	0		OTU_813	0.099	-3	0.192	0.025		OTU_193	7.2e-12	10	0	0.257
OTU_1509	6.6e-08	7.4	0	0.091		OTU_1429	0.13	-2.9	0.452	0.123		OTU_992	7.2e-12	8.6	0.001	0.11
OTU_127	1.1e-07	-6.7	0.146	0.002		OTU_147	0.13	-7.3	0.026	0		OTU_52	9e-12	11	0.001	1.22
OTU_148	3.6e-07	7.9	0	0.137		OTU_168	0.15	-7.1	0.023	0		OTU_141	1.6e-11	13	0	1.45
OTU_131	4.2e-07	5.6	0.004	0.271		OTU_80	0.15	3.5	0.007	0.118		OTU_622	3.4e-11	9.1	0	0.083
OTU_40	4.3e-07	-3.3	3.494	0.491		OTU_16	0.16	-2.8	1.134	0.348		OTU_280	5.2e-11	9.6	0	0.11
OTU_1318	4.6e-07	-9	0.123	0		OTU_149	0.17	1.4	0.172	0.776		OTU_410	8.2e-11	7.8	0.002	0.136
OTU_19	5.7e-07	10	0	0.804		OTU_157	0.17	-6.9	0.019	0		OTU_140	1.2e-10	-8.7	0.391	0
OTU_553	7.7e-07	6.1	0.001	0.087		OTU_68	0.17	-4.5	0.011	0.001		OTU_262	5.1e-10	9	0	0.079
OTU_1073	1.9e-06	-3.4	0.873	0.116		OTU_186	0.2	3.6	0.108	1.447		OTU_99	1.1e-09	10	0.001	0.494
OTU_542	3.6e-06	6.4	0	0.047		OTU_451	0.2	2.1	0.008	0.063		OTU_79	1.8e-09	9	0	0.076
OTU_580	4.5e-06	6.5	0	0.052		OTU_642	0.2	-6.5	0.029	0		OTU_186	2.4e-09	-8.9	1.447	0.001
OTU_992	5.1e-06	5.8	0.001	0.07		OTU_1009	0.21	2.2	0.008	0.069		OTU_107	2.8e-09	11	0	0.26
OTU_156	5.8e-06	7.1	0	0.079		OTU_127	0.21	-2.7	0.146	0.053		OTU_48	5e-09	9.6	0	0.142
OTU_76	5.9e-06	7.6	0	0.104		OTU_135	0.21	1.6	0.019	0.096		OTU_130	6.8e-09	12	0	0.444
OTU_1012	6.7e-06	-7.6	0.039	0		OTU_170	0.21	-6.3	0.013	0		OTU_155	8.5e-09	9.2	0	0.093
OTU_204	7.8e-06	-11	0.558	0		OTU_224	0.21	-1.4	0.536	0.389		OTU_290	1.5e-08	11	0	0.332
OTU_622	7.8e-06	5.1	0.001	0.062		OTU_45	0.21	1.5	0.153	0.705		OTU_158	2.3e-08	10	0	0.168
OTU_75	5.9e-05	8.6	0.001	0.5		OTU_57	0.21	-6.4	0.027	0		OTU_214	2.4e-08	8.9	0	0.087
OTU_373	7.5e-05	-8.4	0.059	0		OTU_232	0.23	1.3	0.056	0.203		OTU_544	2.5e-08	9.3	0	0.092
OTU_122	7.7e-05	6.9	0	0.066		OTU_52	0.23	-3.2	0.006	0.001		OTU_862	2.6e-08	7.6	0	0.033
OTU_15	8.9e-05	2	0.612	2.962		OTU_76	0.23	4.5	0	0.015		OTU_241	2.8e-08	9.2	0	0.104
OTU_138	0.00011	4.7	0.006	0.205		OTU_106	0.27	2.1	0.014	0.084		OTU_677	4.6e-08	8	0	0.046
OTU_42	0.00011	-5	3.673	0.187		OTU_180	0.3	1.3	0.231	0.929		OTU_46	5e-08	3.7	0.058	0.368
OTU_196	0.00013	-4.7	0.111	0.006		OTU_61	0.3	-1.3	0.262	0.174		OTU_55	5.2e-08	12	0	0.875
OTU_210	0.00015	-10	0.294	0		OTU_13	0.31	-2.3	0.069	0.016		OTU_336	5.3e-08	8.7	0.001	0.103
OTU_105	0.00017	-10	0.357	0		OTU_1538	0.32	2.9	0.001	0.016		OTU_1044	5.8e-08	-7.9	0.385	0
OTU_129	0.00018	8.1	0	0.151		OTU_17	0.32	1.6	3.135	19.506		OTU_522	6.2e-08	10	0	0.164
OTU_14	0.00022	4	0.121	2.567		OTU_100	0.33	1.4	0.254	1.049		OTU_60	6.9e-08	8.6	0.002	0.326
OTU_6	0.00025	7.8	0.005	1.523		OTU_175	0.34	2.4	0.13	0.906		OTU_100	8.2e-08	-6.4	1.049	0.006
OTU_52	0.0003	7.2	0.006	1.237		OTU_340	0.36	5	0	0.016		OTU_580	8.6e-08	7.6	0	0.054
OTU_181	0.00031	-7.6	0.05	0		OTU_862	0.36	-5.1	0.006	0		OTU_229	1.9e-07	7.1	0	0.023
OTU_22	0.00033	8.1	0.004	1.587		OTU_1070	0.37	-4	0.005	0.001		OTU_150	2.9e-07	8.9	0	0.064
OTU_32	0.00051	5.6	0.005	0.388		OTU_191	0.37	3.6	0.015	0.235		OTU_10	3.3e-07	7	0.029	2.223
OTU_82	0.00051	-11	0.59	0		OTU_44	0.37	1.1	0.221	0.866		OTU_84	4.9e-07	-4.7	1.026	0.018
OTU_201	0.00052	7.9	0	0.21		OTU_633	0.37	3.7	0.005	0.083		OTU_196	6.6e-07	8.2	0.002	0.43
OTU_10	0.00053	3.8	0.062	1.026		OTU_71	0.37	1.6	0.023	0.111		OTU_13	6.7e-07	6.7	0.016	1.134
OTU_146	0.00054	6.3	0.006	0.771		OTU_935	0.37	1.5	0.024	0.107		OTU_170	6.7e-07	8.8	0	0.066
OTU_1571	0.00065	8.9	0	0.28		OTU_97	0.37	1.5	0.01	0.048		OTU_217	8.1e-07	12	0	0.577
OTU_109	0.0007	-4.4	0.671	0.046		OTU_48	0.4	-3.8	0.003	0		OTU_1324	8.7e-07	9.1	0	0.091
OTU_1413	0.00071	-4.5	0.066	0.004		OTU_214	0.42	-3.6	0.002	0		OTU_514	9.9e-07	9.1	0	0.087
OTU_106	0.00074	2.7	0.014	0.115		OTU_137	0.43	-2.4	0.048	0.011		OTU_24	1.1e-06	12	0	0.874
OTU_1252	0.00078	4.9	0.002	0.063		OTU_40	0.44	-1.5	3.494	1.675		OTU_1318	1.4e-06	-5.8	0.218	0.002
OTU_802	0.0011	7.2	0	0.121		OTU_747	0.44	-2.6	0.14	0.022		OTU_121	1.9e-06	9.9	0	0.182
OTU_464	0.0012	-7.2	0.039	0		OTU_92	0.44	1.6	0.094	0.336		OTU_283	2.1e-06	7.6	0.004	0.335
OTU_508	0.0016	-6.2	0.015	0		OTU_22	0.45	-2.2	0.004	0.002		OTU_152	2.3e-06	9.1	0	0.093
OTU_544	0.0016	5.5	0	0.026		OTU_1044	0.46	1.9	0.07	0.385		OTU_91	2.4e-06	-12	2.856	0
OTU_30	0.0019	-6.6	2.819	0.038		OTU_114	0.46	-1.4	0.08	0.042		OTU_171	2.6e-06	-3.5	0.332	0.012
OTU_35	0.0019	2.2	0.035	0.23		OTU_234	0.46	3.1	0.019	0.215		OTU_138	2.8e-06	4	0.012	0.091
OTU_55	0.0019	7.8	0.001	0.349		OTU_54	0.46	1.8	0.011	0.08		OTU_796	2.8e-06	4.3	0.013	0.129
OTU_69	0.0021	-4.9	0.121	0.006		OTU_72	0.46	-3.4	0.002	0		OTU_1347	3.3e-06	8.3	0	0.044
OTU_68	0.0022	3.9	0.011	0.179		OTU_981	0.46	1.4	0.038	0.121		OTU_999	4.1e-06	11	0	0.341
OTU_747	0.0022	-9.1	0.14	0		OTU_233	0.48	1.5	0.038	0.14		OTU_1012	4.6e-06	-6.8	0.11	0
OTU_851	0.0022	7.8	0	0.131		OTU_452	0.48	-0.94	0.192	0.179		OTU_1089	5.1e-06	8.4	0	0.057
OTU_175	0.0024	-9	0.13	0		OTU_69	0.48	-1.4	0.121	0.072		OTU_242	6.8e-06	8.8	0	0.089
OTU_379	0.0024	6.4	0	0.047		OTU_1073	0.49	-1.4	0.873	0.468		OTU_36	1.1e-05	-8.6	0.279	0
OTU_484	0.0026	7.7	0	0.116		OTU_410	0.49	-2.2	0.004	0.002		OTU_180	1.4e-05	-3.1	0.929	0.042
OTU_97	0.0028	3	0.01	0.107		OTU_760	0.49	3.5	0.003	0.051		OTU_943	1.4e-05	9.1	0	0.087
OTU_136	0.0031	-7.6	0.078	0		OTU_11	0.51	-1.2	0.328	0.176		OTU_133	1.5e-05	6.9	0.003	0.193
OTU_5	0.0033	2.7	0.505	4.223		OTU_123	0.51	2.5	0.004	0.046		OTU_148	1.5e-05	6.8	0	0.019
OTU_100	0.0035	-2.9	0.254	0.048		OTU_128	0.51	1.1	0.405	1.39		OTU_47	2e-05	9	0.001	0.267
OTU_12	0.0039	3.6	0.084	1.47		OTU_1347	0.51	-3.8	0.004	0		OTU_142	2.3e-05	9.4	0	0.138
OTU_54	0.0048	3.8	0.011	0.229		OTU_2	0.51	-0.87	14.89	13.243		OTU_345	2.6e-05	8.9	0	0.088
OTU_1044	0.0049	-8.1	0.07	0		OTU_218	0.51	-2.1	0.079	0.049		OTU_86	2.8e-05	-5.1	1.901	0.024
OTU_325	0.0056	7	0	0.072		OTU_34	0.51	-3.8	0.004	0.001		OTU_1161	3.4e-05	10	0	0.243
OTU_289	0.006	-8.1	0.069	0		OTU_373	0.51	-2	0.059	0.034		OTU_115	4.4e-05	8.4	0	0.062
OTU_124	0.0064	1.8	0.025	0.11		OTU_65	0.52	2	0.686	2.613		OTU_189	4.6e-05	8.2	0	0.046
OTU_238	0.0064	3.5	0.009	0.119		OTU_733	0.53	-0.82	0.197	0.181		OTU_96	4.8e-05	5.8	0.011	0.252
OTU_86	0.0065	-4.1	0.6	0.046		OTU_6	0.54	-1.9	0.005	0.002		OTU_1009	7.1e-05	-5.5	0.069	0
OTU_275	0.0069	-3.4	0.033	0.004		OTU_86	0.54	1.1	0.6	1.9		OTU_122	7.1e-05	6.3	0	0.012
OTU_211	0.0075	-8	0.071	0		OTU_429	0.55	-2	0.003	0.002		OTU_907	8e-05	10	0	0.271
OTU_227	0.0077	-5.8	0.024	0		OTU_1	0.56	-1.1	0.023	0.024		OTU_110	8.4e-05	9.8	0	0.172
OTU_43	0.0082	-2.4	0.293	0.08		OTU_1279	0.56	-2.9	0.005	0.001		OTU_44	0.0001	-2.1	0.866	0.104
OTU_186	0.0087	-8.6	0.108	0		OTU_15	0.56	-0.87	0.612	0.393		OTU_6	0.00011	6.4	0.002	0.087
OTU_96	0.0091	4.7	0.004	0.126		OTU_85	0.56	-0.71	0.564	0.479		OTU_1429	0.00012	4.3	0.123	0.876
OTU_73	0.0092	-2.6	0.314	0.06		OTU_10	0.59	-1.2	0.062	0.029		OTU_11	0.00015	3.9	0.176	1.438
OTU_98	0.01	-8.7	0.07	0		OTU_207	0.59	1.2	0.011	0.046		OTU_327	0.00015	8.3	0	0.057
OTU_39	0.011	-4.1	1.776	0.158		OTU_73	0.59	1.1	0.314	1.107		OTU_294	0.0002	8.3	0	0.063
OTU_161	0.012	-4.6	0.01	0		OTU_1252	0.6	1.2	0.002	0.006		OTU_125	0.00022	11	0	0.303
OTU_116	0.015	8.6	0	0.205		OTU_593	0.63	-1.4	0.021	0.011		OTU_244	0.00022	10	0	0.141
OTU_1280	0.015	4.5	0.002	0.082		OTU_1395	0.64	-1.3	0.209	0.086		OTU_128	0.00024	-4.9	1.39	0.02
OTU_399	0.015	-2.7	0.056	0.012		OTU_4	0.64	-1.2	9.772	4.311		OTU_114	0.0003	3.8	0.042	0.321
OTU_426	0.015	-6.8	0.029	0		OTU_193	0.66	-2.9	0.002	0		OTU_15	0.00031	3.4	0.393	2.539
OTU_451	0.015	2.7	0.008	0.066		OTU_29	0.66	-2.6	0.793	0.24		OTU_16	0.00032	4.3	0.349	2.414
OTU_123	0.016	4.8	0.004	0.158		OTU_369	0.66	2.5	0.005	0.046		OTU_933	0.00034	8.1	0.001	0.121
OTU_179	0.018	2.5	0.007	0.045		OTU_95	0.66	2	0.028	0.142		OTU_1032	0.00036	7.7	0	0.039
OTU_251	0.019	3	0.003	0.028		OTU_141	0.68	-2.6	0.002	0		OTU_156	0.00043	5.5	0	0.007
OTU_803	0.02	5.8	0	0.046		OTU_23	0.68	-1.7	0.011	0.007		OTU_43	0.00058	3.3	0.085	0.412
OTU_242	0.021	6.2	0	0.043		OTU_254	0.68	-0.78	0.017	0.016		OTU_165	0.00068	6.8	0.013	1.011
OTU_362	0.021	-6.3	0.021	0		OTU_275	0.68	0.83	0.033	0.082		OTU_900	0.00094	-5.6	0.048	0
OTU_11	0.024	1.8	0.328	1.368		OTU_46	0.68	-0.79	0.083	0.058		OTU_1279	0.0011	6.4	0.001	0.041
OTU_140	0.024	-3.7	0.048	0.005		OTU_55	0.68	-2.7	0.001	0		OTU_553	0.0014	7.8	0	0.055
OTU_797	0.024	-3.1	0.077	0.014		OTU_56	0.68	0.62	0.17	0.449		OTU_112	0.0016	8.8	0	0.064
OTU_169	0.029	-3.6	0.086	0.009		OTU_622	0.68	-2.7	0.001	0		OTU_72	0.0016	9.6	0	0.14
OTU_180	0.03	-1.9	0.231	0.082		OTU_78	0.68	1.2	0.795	2.145		OTU_642	0.0019	6.2	0	0.012
OTU_648	0.03	7.7	0	0.102		OTU_322	0.7	2.3	0.022	0.111		OTU_129	0.002	5.8	0.001	0.03
OTU_1070	0.032	3.6	0.005	0.087		OTU_67	0.7	-0.66	0.072	0.084		OTU_475	0.0023	8.4	0	0.048
OTU_160	0.032	-6.8	1.21	0.017		OTU_5	0.71	-1.1	0.505	0.301		OTU_66	0.0023	-4.2	2.078	0.047
OTU_351	0.032	7.6	0	0.095		OTU_105	0.74	1.6	0.357	1.465		OTU_14	0.0024	5.3	0.129	1.872
OTU_191	0.034	-5.2	0.015	0		OTU_159	0.74	1.1	0.022	0.089		OTU_185	0.0024	9.4	0	0.09
OTU_593	0.034	1.9	0.021	0.106		OTU_210	0.74	1.6	0.294	1.323		OTU_329	0.0024	-3.2	0.403	0.018
OTU_183	0.037	-3.9	0.085	0.009		OTU_283	0.74	1.4	0.001	0.004		OTU_65	0.0025	-5.2	2.613	0.054
OTU_1009	0.04	-3.2	0.008	0.001		OTU_327	0.74	-2.3	0.001	0		OTU_367	0.0027	7.4	0.001	0.074
OTU_135	0.04	1.9	0.019	0.096		OTU_66	0.74	0.64	0.932	2.078		OTU_98	0.0027	7.5	0.001	0.06
OTU_234	0.04	-6.2	0.019	0		OTU_749	0.74	-2.2	0.001	0		OTU_870	0.0031	9	0	0.068
OTU_57	0.041	4.3	0.027	0.574		OTU_75	0.74	-2.2	0.001	0		OTU_32	0.0032	3.7	0.011	0.067
OTU_336	0.043	4.4	0	0.011		OTU_797	0.74	-0.77	0.077	0.101		OTU_429	0.0035	5.4	0.002	0.03
OTU_71	0.043	2.5	0.023	0.16		OTU_82	0.74	-1.7	0.59	0.275		OTU_34	0.004	9.2	0.001	0.134
OTU_168	0.045	-7.2	0.023	0		OTU_14	0.79	-0.99	0.121	0.129		OTU_53	0.0045	-7	0.124	0
OTU_410	0.045	3.2	0.004	0.043		OTU_146	0.79	-0.69	0.006	0.007		OTU_179	0.0058	3.8	0.009	0.051
OTU_137	0.047	-3.4	0.048	0.006		OTU_204	0.79	-0.78	0.558	0.456		OTU_30	0.0068	4.3	0.096	1.622
OTU_250	0.058	-1.4	0.021	0.01		OTU_399	0.79	0.94	0.056	0.218		OTU_210	0.007	-6.8	1.323	0.005
OTU_1347	0.06	3.2	0.004	0.046		OTU_470	0.79	1.1	0.006	0.03		OTU_23	0.0073	5.1	0.007	0.102
OTU_470	0.062	3.1	0.006	0.078		OTU_53	0.79	-0.9	0.112	0.124		OTU_320	0.0075	3.5	0.014	0.062
OTU_157	0.063	-6.7	0.019	0		OTU_690	0.79	1.4	0.008	0.031		OTU_175	0.0076	-2.8	0.906	0.054
OTU_46	0.063	1.9	0.083	0.348		OTU_1012	0.8	0.55	0.039	0.11		OTU_232	0.0092	-2.2	0.203	0.018
OTU_642	0.063	-6.7	0.029	0		OTU_35	0.8	0.63	0.035	0.099		OTU_38	0.0096	2.5	0.065	0.16
OTU_99	0.063	6.6	0	0.052		OTU_362	0.8	0.61	0.021	0.047		OTU_648	0.0096	6.5	0.001	0.027
OTU_283	0.069	4	0.001	0.02		OTU_367	0.8	-1.4	0.002	0.001		OTU_211	0.011	3.3	0.071	0.42
OTU_392	0.079	-6.3	0.021	0		OTU_387	0.8	1.4	0	0.002		OTU_250	0.011	-2	0.141	0.014
OTU_294	0.083	6.2	0	0.039		OTU_96	0.8	0.83	0.004	0.011		OTU_29	0.013	-8.5	0.24	0
OTU_322	0.083	-6.3	0.022	0		OTU_992	0.8	-1.4	0.001	0.001		OTU_399	0.013	-6.5	0.218	0.001
OTU_121	0.087	6.1	0	0.042		OTU_109	0.82	-0.35	0.671	0.918		OTU_87	0.013	8.6	0	0.074
OTU_522	0.095	6	0	0.034		OTU_171	0.82	-0.29	0.251	0.332		OTU_431	0.014	7.7	0	0.041
OTU_207	0.1	-2.2	0.011	0.003		OTU_553	0.82	-1.3	0.001	0		OTU_82	0.014	-8.4	0.275	0
OTU_1315	0.11	-0.83	0.464	0.329		OTU_1021	0.83	0.28	0.123	0.234		OTU_73	0.015	-2.4	1.107	0.077
OTU_340	0.11	5.7	0	0.029		OTU_1315	0.83	-0.27	0.464	0.59		OTU_797	0.015	-2.3	0.101	0.008
OTU_9	0.11	-0.78	3.778	2.783		OTU_167	0.83	1.2	0.004	0.008		OTU_177	0.018	7.2	0	0.023
OTU_218	0.12	-2.4	0.079	0.024		OTU_176	0.83	-1.3	0.001	0.001		OTU_452	0.018	-2.1	0.179	0.016
OTU_80	0.12	3.6	0.007	0.105		OTU_183	0.83	-0.36	0.085	0.126		OTU_690	0.018	3.6	0.031	0.118
OTU_749	0.13	4.8	0.001	0.039		OTU_199	0.83	-0.85	0.028	0.015		OTU_76	0.018	2.9	0.015	0.052
OTU_28	0.14	-1	2.228	1.512		OTU_28	0.83	-0.25	2.228	3.01		OTU_803	0.018	5.2	0	0.007
OTU_409	0.16	-3.1	0.018	0.003		OTU_320	0.83	-0.64	0.011	0.014		OTU_1021	0.023	-3.1	0.234	0.013
OTU_61	0.16	-0.75	0.262	0.215		OTU_33	0.83	-0.75	0.553	0.559		OTU_191	0.024	-7.8	0.235	0
OTU_150	0.17	5	0	0.017		OTU_49	0.83	-0.28	0.698	0.889		OTU_39	0.027	3.1	0.052	0.154
OTU_60	0.17	5	0	0.025		OTU_9	0.83	-0.27	3.778	4.902		OTU_1450	0.029	7.6	0	0.038
OTU_92	0.17	-2.2	0.094	0.023		OTU_169	0.84	-0.51	0.086	0.091		OTU_322	0.03	-4.6	0.111	0.002
OTU_690	0.19	-4.8	0.008	0		OTU_421	0.84	1	0.007	0.013		OTU_1173	0.031	7.5	0	0.035
OTU_796	0.19	0.66	0.052	0.111		OTU_426	0.84	0.44	0.029	0.055		OTU_33	0.031	3.5	0.56	2.067
OTU_152	0.2	4.7	0	0.014		OTU_83	0.84	-0.8	0.182	0.122		OTU_105	0.043	-4.2	1.466	0.025
OTU_421	0.2	-4.7	0.007	0		OTU_165	0.85	-0.81	0.025	0.013		OTU_95	0.043	-7	0.142	0
OTU_981	0.2	-1.9	0.038	0.011		OTU_20	0.85	-0.74	4.945	2.869		OTU_1280	0.046	2.5	0.007	0.018
OTU_900	0.21	-3.9	0.004	0		OTU_153	0.86	-0.71	0.088	0.083		OTU_224	0.046	-2.5	0.389	0.032
OTU_199	0.22	-3.3	0.028	0.003		OTU_227	0.86	0.55	0.024	0.051		OTU_245	0.046	-1.5	0.207	0.031
OTU_34	0.22	-4.6	0.004	0		OTU_238	0.86	-0.63	0.009	0.006		OTU_69	0.046	2.4	0.072	0.184
OTU_733	0.22	-0.62	0.197	0.168		OTU_50	0.86	-0.84	0.002	0.002		OTU_1034	0.05	6.9	0	0.023
OTU_78	0.22	-3.4	0.795	0.088		OTU_60	0.86	0.78	0	0.002		OTU_157	0.05	6.9	0	0.023
OTU_233	0.23	-2.9	0.038	0.006		OTU_7	0.86	-0.64	0.001	0.002		OTU_106	0.068	2.2	0.084	0.169
OTU_83	0.23	-2.1	0.182	0.056		OTU_1280	0.88	0.58	0.002	0.007		OTU_80	0.068	1.7	0.118	0.159
OTU_48	0.25	-3	0.003	0		OTU_1318	0.88	0.26	0.123	0.218		OTU_633	0.073	-6.3	0.083	0
OTU_633	0.25	-4.3	0.005	0		OTU_138	0.88	0.25	0.006	0.012		OTU_254	0.077	2.5	0.016	0.052
OTU_2	0.27	-0.52	14.89	13.814		OTU_392	0.88	0.52	0.021	0.037		OTU_2	0.085	1.2	13.241	12.914
OTU_369	0.27	-4.1	0.005	0		OTU_464	0.88	0.4	0.039	0.071		OTU_421	0.086	3.4	0.013	0.119
OTU_67	0.28	1.6	0.072	0.319		OTU_84	0.88	0.26	0.581	1.026		OTU_1538	0.09	2.3	0.016	0.038
OTU_254	0.3	1.2	0.017	0.053		OTU_179	0.89	-0.38	0.007	0.009		OTU_97	0.095	2.2	0.048	0.101
OTU_266	0.32	-2.9	0.058	0.013		OTU_18	0.89	-0.72	0.001	0.001		OTU_464	0.096	-3	0.071	0.004
OTU_760	0.33	-3.7	0.003	0		OTU_329	0.89	-0.16	0.295	0.403		OTU_137	0.1	3.1	0.011	0.075
OTU_214	0.35	1.6	0.002	0.011		OTU_113	0.91	0.18	0.012	0.025		OTU_234	0.11	-3.9	0.215	0.006
OTU_3	0.36	-1.4	13.182	7.873		OTU_133	0.91	0.45	0.001	0.003		OTU_426	0.11	-1.5	0.055	0.008
OTU_862	0.36	2.2	0.006	0.041		OTU_91	0.91	-0.24	3.37	2.856		OTU_45	0.13	-1	0.705	0.149
OTU_232	0.39	-0.71	0.056	0.044		OTU_25	0.93	0.19	4.527	7.267		OTU_747	0.13	2.3	0.022	0.076
OTU_167	0.41	-3.2	0.004	0		OTU_211	0.96	-0.17	0.071	0.071		OTU_199	0.14	2.6	0.015	0.058
OTU_245	0.43	0.79	0.029	0.058		OTU_32	0.96	0.17	0.005	0.011		OTU_760	0.14	-4.4	0.051	0.001
OTU_367	0.43	-3.1	0.002	0		OTU_136	0.98	-0.091	0.078	0.117		OTU_227	0.17	-3.5	0.051	0.002
OTU_813	0.44	-1.1	0.192	0.107		OTU_181	0.98	0.051	0.05	0.082		OTU_340	0.17	-4.9	0.016	0
OTU_95	0.47	2.3	0.028	0.147		OTU_508	0.98	0.093	0.015	0.047		OTU_5	0.17	2.9	0.301	1.657
OTU_159	0.48	0.67	0.022	0.048		OTU_289	0.99	-0.053	0.069	0.121		OTU_362	0.19	-1.5	0.047	0.007
OTU_320	0.48	-1.4	0.011	0.006		OTU_409	0.99	-0.012	0.018	0.04		OTU_733	0.19	1	0.181	0.15
OTU_141	0.49	-2.8	0.002	0		OTU_1032		-2	0.001	0		OTU_238	0.23	2.3	0.006	0.023
OTU_65	0.49	-1.1	0.686	0.401		OTU_1034			0	0		OTU_289	0.24	-2.2	0.121	0.01
OTU_70	0.49	-1.7	0.488	0.253		OTU_1039			0	0		OTU_85	0.24	-1.2	0.479	0.097
OTU_101	0.5	-1.4	0.372	0.248		OTU_107		-2.1	0.001	0		OTU_392	0.25	1.7	0.037	0.064
OTU_197	0.5	0.54	0.018	0.034		OTU_1089			0	0		OTU_593	0.25	2.6	0.011	0.051
OTU_147	0.51	1.6	0.026	0.126		OTU_110			0	0		OTU_1252	0.26	-2.1	0.006	0
OTU_193	0.51	2.4	0.002	0.013		OTU_112			0	0		OTU_35	0.26	1.8	0.099	0.166
OTU_85	0.51	-0.59	0.564	0.432		OTU_115			0	0		OTU_935	0.26	-0.85	0.107	0.025
OTU_133	0.53	-2.5	0.001	0		OTU_116		-1.4	0	0		OTU_197	0.28	-1	0.111	0.025
OTU_1538	0.53	-2.5	0.001	0		OTU_1161			0	0		OTU_28	0.28	-0.95	3.01	0.729
OTU_327	0.54	-2.4	0.001	0		OTU_117		-0.15	0	0.001		OTU_9	0.28	-0.8	4.902	1.067
OTU_49	0.56	-0.42	0.698	0.688		OTU_1173			0	0		OTU_75	0.3	3.9	0	0.003
OTU_21	0.59	-1.7	2.512	1.272		OTU_121			0	0		OTU_167	0.32	3	0.008	0.063
OTU_773	0.6	-1.6	0.228	0.119		OTU_122			0	0		OTU_369	0.32	-2.1	0.046	0.004
OTU_1032	0.61	-2	0.001	0		OTU_125			0	0		OTU_56	0.33	-0.98	0.449	0.093
OTU_1450	0.61	-2	0.001	0		OTU_129		0.69	0	0.001		OTU_1315	0.35	-0.79	0.589	0.133
OTU_58	0.61	-2	0.001	0		OTU_130			0	0		OTU_127	0.42	-1.8	0.053	0.007
OTU_1395	0.65	-0.66	0.209	0.162		OTU_1324			0	0		OTU_160	0.42	3.1	0	0.002
OTU_1279	0.68	-1.6	0.005	0.002		OTU_1338		-1.4	0	0		OTU_470	0.43	1.3	0.03	0.03
OTU_4	0.69	-0.54	9.772	8.22		OTU_142			0	0		OTU_113	0.45	-1.1	0.025	0.005
OTU_170	0.7	1.4	0.013	0.059		OTU_1450		-1.9	0.001	0		OTU_169	0.45	-1.5	0.091	0.013
OTU_429	0.7	-1.1	0.003	0.002		OTU_148			0	0		OTU_40	0.46	-1	1.675	0.558
OTU_87	0.71	-1.5	0	0		OTU_150			0	0		OTU_131	0.47	-0.65	0.025	0.008
OTU_53	0.72	0.72	0.112	0.253		OTU_1509			0	0		OTU_204	0.47	-0.91	0.456	0.108
OTU_107	0.73	-1.4	0.001	0		OTU_152			0	0		OTU_409	0.47	-1.5	0.04	0.006
OTU_387	0.74	1.2	0	0.002		OTU_154			0	0		OTU_813	0.47	1.2	0.025	0.033
OTU_45	0.74	0.33	0.153	0.24		OTU_155			0	0		OTU_1073	0.49	-1	0.468	0.159
OTU_16	0.75	-0.46	1.134	1.175		OTU_156			0	0		OTU_123	0.53	1.2	0.046	0.039
OTU_1429	0.77	-0.5	0.452	0.447		OTU_1571			0	0		OTU_1571	0.54	2.5	0	0.001
OTU_935	0.77	0.34	0.024	0.038		OTU_158			0	0		OTU_183	0.54	-0.51	0.126	0.033
OTU_114	0.78	-0.42	0.08	0.072		OTU_177			0	0		OTU_207	0.54	-0.83	0.046	0.01
OTU_56	0.78	-0.25	0.17	0.177		OTU_185			0	0		OTU_508	0.54	-1.4	0.047	0.006
OTU_153	0.81	0.58	0.088	0.213		OTU_189			0	0		OTU_54	0.54	1	0.08	0.065
OTU_29	0.85	-0.53	0.793	0.938		OTU_19			0	0		OTU_136	0.56	-1.4	0.117	0.02
OTU_933	0.87	0.64	0	0.001		OTU_201		-0.72	0	0.001		OTU_981	0.56	-0.61	0.121	0.038
OTU_23	0.91	-0.33	0.011	0.011		OTU_217			0	0		OTU_92	0.58	-0.53	0.336	0.114
OTU_176	0.92	0.38	0.001	0.002		OTU_24			0	0		OTU_153	0.61	-1.7	0.083	0.021
OTU_62	0.92	-0.26	0.237	0.335		OTU_241			0	0		OTU_161	0.61	0.66	0.155	0.106
OTU_33	0.94	-0.15	0.553	0.535		OTU_242			0	0		OTU_233	0.61	0.38	0.14	0.083
OTU_155	0.96	-0.18	0	0		OTU_244			0	0		OTU_61	0.62	-0.92	0.174	0.055
OTU_44	0.96	-0.047	0.221	0.314		OTU_262			0	0		OTU_109	0.63	-0.57	0.918	0.255
OTU_165	0.99	-0.03	0.025	0.03		OTU_280			0	0		OTU_19	0.63	1.9	0	0
OTU_1034			0	0		OTU_290			0	0		OTU_802	0.63	1.9	0	0
OTU_1089			0	0		OTU_294			0	0		OTU_275	0.67	-0.53	0.082	0.025
OTU_110			0	0		OTU_325			0	0		OTU_181	0.71	0.56	0.082	0.046
OTU_112			0	0		OTU_336		-0.15	0	0.001		OTU_195	0.71	0.46	0.035	0.019
OTU_115			0	0		OTU_345			0	0		OTU_83	0.71	0.77	0.122	0.144
OTU_1161			0	0		OTU_351		-0.068	0	0.001		OTU_49	0.76	-0.28	0.889	0.391
OTU_1173			0	0		OTU_379			0	0		OTU_1413	0.78	-1.1	0.004	0
OTU_125			0	0		OTU_431			0	0		OTU_218	0.85	-0.45	0.049	0.013
OTU_1324			0	0		OTU_47		0.75	0	0.001		OTU_7	0.85	-0.87	0.002	0
OTU_142			0	0		OTU_475			0	0		OTU_251	0.86	0.24	0.049	0.023
OTU_154			0	0		OTU_484			0	0		OTU_451	0.88	-0.24	0.063	0.023
OTU_158			0	0		OTU_514			0	0		OTU_1395	0.89	-0.32	0.086	0.042
OTU_177			0	0		OTU_522			0	0		OTU_201	0.89	0.6	0.001	0
OTU_185			0	0		OTU_542			0	0		OTU_21	0.89	-0.61	0.003	0
OTU_217			0	0		OTU_544			0	0		OTU_266	0.89	0.6	0.001	0
OTU_24			0	0		OTU_58		-1.9	0.001	0		OTU_773	0.89	0.6	0.001	0
OTU_241			0	0		OTU_580		-0.15	0	0		OTU_124	0.91	0.099	0.143	0.066
OTU_244			0	0		OTU_648		-0.72	0	0.001		OTU_71	0.92	-0.15	0.111	0.045
OTU_262			0	0		OTU_677			0	0		OTU_20	0.93	0.19	2.869	2.361
OTU_290			0	0		OTU_79		-1.4	0	0		OTU_159	0.94	0.16	0.089	0.038
OTU_345			0	0		OTU_802		-1.4	0	0		OTU_259	0.95	0.075	0.037	0.018
OTU_431			0	0		OTU_803		-1.4	0	0		OTU_4	0.95	-0.14	4.311	2.428
OTU_47			0	0		OTU_851			0	0		OTU_67	0.95	0.12	0.084	0.042
OTU_475			0	0		OTU_87		-1.4	0	0		OTU_135	0.99	-0.012	0.096	0.042
OTU_514			0	0		OTU_870			0	0		OTU_351	0.99	-0.051	0.001	0
OTU_677			0	0		OTU_907			0	0		OTU_42	1	0.011	0.276	0.12
OTU_81			0	0		OTU_933		0.69	0	0.001		OTU_325			0	0
OTU_870			0	0		OTU_943			0	0		OTU_432			0	0
OTU_907			0	0		OTU_964		-0.15	0	0.001		OTU_484			0	0
OTU_943			0	0		OTU_99		0.69	0	0.001		OTU_749			0	0
OTU_999			0	0		OTU_999			0	0		OTU_851			0	0

## Sheet: Table S1f
Taxonomy	padj	Log2FC	SOD1+CORT day 130	SOD1 day 130		Taxonomy	padj	Log2FC	SOD1+CORT day 130	Wt+CORT day 130		Taxonomy	padj	Log2FC	Wt+CORT day 130	Wt day 130
OTU_48	2.1e-27	-14	5.081	0		OTU_103	3.4e-09	-5.2	0.373	0.014		OTU_7	6.5e-20	-13	3.399	0
OTU_36	4e-22	-11	0.817	0		OTU_62	1.6e-06	-6.5	0.211	0.003		OTU_20	3.6e-18	12	0	2.36
OTU_58	2.8e-20	-12	0.731	0		OTU_269	0.00034	6.9	0	0.061		OTU_53	1.3e-14	-9.7	0.379	0
OTU_34	7e-17	-11	0.367	0		OTU_48	0.00034	-5.8	5.081	0.129		OTU_74	4.7e-12	13	0	2.706
OTU_38	2.9e-16	5.4	0.017	1.067		OTU_52	0.00054	-9.1	0.75	0.002		OTU_21	5.5e-12	-11	1.354	0
OTU_142	9e-16	-10	0.297	0		OTU_140	0.0016	3.5	0.01	0.18		OTU_116	2.1e-11	22	0	0.124
OTU_143	2.1e-14	-9.2	0.129	0		OTU_160	0.0017	-2.9	0.095	0.018		OTU_29	2.4e-11	-9.8	0.385	0
OTU_115	9.8e-14	-25	0.483	0		OTU_76	0.0017	2.8	0.033	0.308		OTU_25	9.2e-11	-22	0.112	0
OTU_157	1.3e-13	-9.2	0.129	0		OTU_123	0.0027	2.9	0.027	0.271		OTU_154	1e-10	11	0	0.735
OTU_301	8e-13	-24	0.199	0		OTU_58	0.0031	-1.7	0.731	0.3		OTU_117	1.1e-10	9.1	0	0.181
OTU_118	1.5e-11	-23	0.095	0		OTU_122	0.0056	2	0.022	0.116		OTU_36	1.1e-10	-9.8	0.367	0
OTU_87	4e-11	-9.1	0.115	0		OTU_239	0.0056	3	0.006	0.066		OTU_387	2.1e-10	3.9	0.009	0.113
OTU_265	1.1e-08	-8.9	0.301	0.001		OTU_152	0.0081	-4.9	0.052	0.002		OTU_331	3.9e-10	-22	0.06	0
OTU_181	8.6e-08	-8.1	0.058	0		OTU_156	0.016	3.3	0.004	0.047		OTU_233	1.8e-08	8	0	0.083
OTU_178	1.5e-07	-7.7	0.042	0		OTU_113	0.029	2	0.025	0.136		OTU_52	7e-08	9.5	0.002	1.22
OTU_84	4.7e-07	-9.6	0.18	0		OTU_1274	0.03	-4.4	0.112	0.006		OTU_262	1.2e-07	7.9	0	0.079
OTU_19	6.1e-07	11	0	0.805		OTU_38	0.044	2.3	0.017	0.103		OTU_421	1.5e-07	8.4	0	0.119
OTU_221	2.4e-06	-8	0.05	0		OTU_44	0.044	1.9	0.038	0.177		OTU_325	1.6e-07	-7.5	0.087	0
OTU_227	2.4e-06	-9.8	0.288	0		OTU_544	0.044	-1.9	0.055	0.018		OTU_107	1.9e-07	9.7	0	0.26
OTU_459	2.4e-06	-8.9	0.102	0		OTU_1509	0.046	-1.1	0.09	0.054		OTU_379	2.6e-07	4.5	0.009	0.174
OTU_896	2.4e-06	-8.3	0.068	0		OTU_39	0.049	-3.5	0.754	0.094		OTU_113	4e-07	-4.5	0.136	0.005
OTU_103	3.2e-06	-7.2	0.373	0.004		OTU_29	0.057	-2.4	1.409	0.385		OTU_140	4e-07	-8.6	0.18	0
OTU_126	3.6e-06	-10	0.28	0		OTU_137	0.075	1.3	0.034	0.121		OTU_50	4.1e-07	3.6	0.146	1.534
OTU_226	9.9e-06	-9.5	0.141	0		OTU_22	0.079	-1.3	4.994	2.641		OTU_392	5.5e-07	7.7	0	0.064
OTU_144	1.3e-05	-9.8	0.191	0		OTU_105	0.081	3.6	0.007	0.126		OTU_60	7.3e-07	9	0	0.326
OTU_151	1.4e-05	-9	0.091	0		OTU_1	0.082	-0.94	13.978	9.743		OTU_290	1.3e-06	9.1	0.001	0.331
OTU_626	2.1e-05	-6.6	0.019	0		OTU_100	0.094	2.5	0.032	0.25		OTU_165	1.6e-06	5.3	0.031	1.011
OTU_214	3.4e-05	-3.8	0.113	0.011		OTU_124	0.094	2.5	0.033	0.25		OTU_100	1.8e-06	-5.3	0.25	0.006
OTU_212	3.7e-05	-8.1	0.053	0		OTU_18	0.094	0.78	0.668	1.585		OTU_31	2e-06	-10	0.485	0
OTU_690	4.7e-05	-7.6	0.039	0		OTU_36	0.094	-1.5	0.817	0.367		OTU_747	6.4e-06	7.8	0	0.076
OTU_131	5.1e-05	4.6	0.009	0.27		OTU_690	0.094	3.2	0.039	0.576		OTU_773	6.5e-06	-8.3	0.145	0
OTU_113	5.8e-05	2.3	0.025	0.174		OTU_83	0.094	-1.7	0.084	0.037		OTU_133	6.8e-06	8.9	0	0.193
OTU_331	6.5e-05	-11	0.317	0		OTU_553	0.098	-1.4	0.107	0.058		OTU_158	7.4e-06	7.2	0.001	0.168
OTU_359	7.6e-05	-7.1	0.028	0		OTU_90	0.098	3.3	0.005	0.074		OTU_199	7.4e-06	7.6	0	0.058
OTU_25	0.00014	-11	0.473	0		OTU_169	0.14	-2.2	0.059	0.018		OTU_75	8.7e-06	-6.7	0.301	0.003
OTU_161	0.00023	-7.6	0.066	0		OTU_20	0.14	-6.4	0.037	0		OTU_265	1e-05	-9	0.583	0.001
OTU_1197	0.00047	-7.4	0.035	0		OTU_3	0.14	-3.1	5.079	0.759		OTU_410	1.1e-05	3	0.019	0.136
OTU_381	0.00049	-6.6	0.031	0		OTU_379	0.14	-1.6	0.02	0.009		OTU_217	1.2e-05	11	0	0.577
OTU_156	0.0007	3.8	0.004	0.079		OTU_459	0.14	-3.5	0.102	0.013		OTU_204	2e-05	8.1	0	0.108
OTU_30	0.00075	-7.2	4.711	0.038		OTU_470	0.14	2.3	0.011	0.074		OTU_170	3.1e-05	7.8	0	0.066
OTU_1571	0.00077	9	0	0.28		OTU_185	0.15	6.5	0.001	0.054		OTU_266	3.1e-05	-7.3	0.076	0
OTU_1318	0.0009	-7.3	0.037	0		OTU_146	0.16	5.6	0.004	0.396		OTU_175	3.4e-05	7.4	0	0.054
OTU_1279	0.00092	-7.1	0.228	0.002		OTU_10	0.19	-1	1.515	0.965		OTU_178	3.4e-05	-8.4	0.181	0
OTU_155	0.0012	-7.1	0.043	0		OTU_235	0.2	-5.7	0.059	0.001		OTU_12	3.5e-05	2.6	0.692	3.636
OTU_234	0.0012	-7.5	0.038	0		OTU_130	0.21	-4.7	0.201	0.011		OTU_677	3.5e-05	6.3	0.001	0.046
OTU_933	0.0013	-5.7	0.033	0.001		OTU_131	0.21	1.5	0.009	0.035		OTU_24	5.8e-05	9.8	0.001	0.875
OTU_191	0.0016	-7.1	0.042	0		OTU_475	0.21	-6.7	0.025	0		OTU_999	6.2e-05	9.8	0	0.341
OTU_807	0.0016	-8	0.048	0		OTU_91	0.21	-6.3	0.021	0		OTU_122	7.5e-05	-3.1	0.116	0.012
OTU_300	0.0025	-6.3	0.017	0		OTU_1280	0.26	2.4	0.011	0.086		OTU_484	7.8e-05	-7.5	0.083	0
OTU_851	0.0028	7.9	0	0.131		OTU_307	0.26	4.2	0.003	0.079		OTU_191	8.6e-05	-7.1	0.068	0
OTU_28	0.003	1.9	0.261	1.512		OTU_1039	0.32	0.74	0.222	0.514		OTU_269	0.0001	-7	0.061	0
OTU_256	0.0031	-7.1	0.027	0		OTU_1338	0.32	-0.58	0.101	0.091		OTU_57	0.00011	3.5	0.065	0.642
OTU_43	0.0038	-2.8	0.436	0.08		OTU_179	0.32	-1.8	0.107	0.046		OTU_802	0.00014	-6.7	0.075	0
OTU_117	0.0042	8.9	0	0.171		OTU_196	0.32	-2.6	0.066	0.017		OTU_76	0.00016	-2.4	0.308	0.052
OTU_44	0.0042	2.6	0.038	0.314		OTU_214	0.32	-1.3	0.113	0.061		OTU_1089	0.00017	7.4	0	0.057
OTU_875	0.0042	-6.5	0.02	0		OTU_40	0.32	-0.77	1.482	1.112		OTU_1538	0.00022	6.7	0	0.038
OTU_98	0.0051	-6.7	0.021	0		OTU_54	0.32	1.4	0.047	0.168		OTU_139	0.00025	-6.7	0.768	0.008
OTU_408	0.0052	-6.7	0.178	0.002		OTU_964	0.32	-0.81	0.153	0.118		OTU_563	0.00026	-9.2	0.265	0
OTU_269	0.0053	4.9	0	0.016		OTU_32	0.33	2.1	0.043	0.281		OTU_626	0.00026	-7.4	0.089	0
OTU_429	0.0056	-7	0.223	0.002		OTU_153	0.34	0.73	0.107	0.258		OTU_83	0.00035	2.3	0.037	0.144
OTU_258	0.006	-6.3	0.047	0.001		OTU_410	0.34	-1.2	0.03	0.019		OTU_1161	0.00036	9.3	0	0.243
OTU_40	0.006	-2	1.482	0.491		OTU_42	0.34	1	0.233	0.674		OTU_6	0.00039	-3.9	1.505	0.087
OTU_79	0.0063	2.8	0.064	0.675		OTU_72	0.34	2.7	0.051	0.47		OTU_1070	0.00042	2.4	0.047	0.212
OTU_1338	0.0089	-1	0.101	0.072		OTU_992	0.34	-0.93	0.102	0.07		OTU_301	0.00044	-8.8	0.209	0
OTU_1252	0.0099	3.2	0.005	0.063		OTU_1478	0.35	2.4	0.013	0.117		OTU_345	0.00046	7.8	0	0.088
OTU_65	0.01	2.8	0.039	0.401		OTU_28	0.35	0.85	0.261	0.664		OTU_749	0.00048	-6.5	0.036	0
OTU_31	0.011	-9.6	0.382	0.001		OTU_496	0.35	3.5	0.004	0.076		OTU_130	0.00059	5.5	0.011	0.444
OTU_563	0.011	-8.6	0.223	0.001		OTU_66	0.36	-5.4	0.012	0		OTU_176	0.00059	5.6	0.008	0.325
OTU_141	0.012	-6	0.013	0		OTU_626	0.39	1.7	0.019	0.089		OTU_95	0.00059	-10	0.441	0
OTU_146	0.012	6.7	0.004	0.771		OTU_231	0.4	1.1	0.023	0.065		OTU_196	0.00062	4.9	0.017	0.429
OTU_23	0.012	-6.1	0.649	0.011		OTU_244	0.42	-4	0.025	0.002		OTU_907	0.00063	9.4	0	0.271
OTU_139	0.013	-6.3	0.309	0.005		OTU_30	0.42	-1.4	4.711	2.062		OTU_110	0.00078	8.8	0	0.172
OTU_196	0.013	-4	0.066	0.006		OTU_1347	0.43	-1.3	0.013	0.008		OTU_126	0.00091	-9.3	0.276	0
OTU_32	0.013	2.7	0.043	0.388		OTU_33	0.43	0.84	0.373	0.916		OTU_359	0.0012	-5.4	0.046	0.001
OTU_239	0.017	2.4	0.006	0.046		OTU_346	0.43	4.8	0.002	0.077		OTU_125	0.0013	9.7	0	0.303
OTU_858	0.017	-5.5	0.044	0.001		OTU_1073	0.45	-0.67	0.343	0.276		OTU_143	0.0013	-8.4	0.162	0
OTU_1234	0.018	-5.4	0.181	0.005		OTU_135	0.45	1.2	0.042	0.132		OTU_152	0.0015	5.5	0.002	0.093
OTU_1478	0.018	-5.3	0.013	0		OTU_178	0.45	1.7	0.042	0.181		OTU_84	0.0018	-4	0.318	0.018
OTU_49	0.018	1.8	0.137	0.688		OTU_862	0.45	0.63	0.035	0.07		OTU_234	0.0019	-4.7	0.166	0.006
OTU_1073	0.019	-1.9	0.343	0.116		OTU_96	0.45	1.2	0.078	0.219		OTU_327	0.0021	7.3	0	0.057
OTU_1138	0.019	-6.8	0.154	0.002		OTU_167	0.47	-4.7	0.024	0.001		OTU_226	0.0023	-7.9	0.115	0
OTU_116	0.019	8.8	0	0.204		OTU_254	0.48	-0.96	0.034	0.024		OTU_201	0.0024	-6.8	0.053	0
OTU_90	0.023	-4.5	0.005	0		OTU_47	0.48	4.6	0	0.015		OTU_168	0.0025	-8.6	0.172	0
OTU_102	0.025	-7.2	0.036	0		OTU_67	0.48	2.3	0.035	0.269		OTU_90	0.0025	-7.3	0.074	0
OTU_160	0.027	-3	0.095	0.017		OTU_197	0.5	1.5	0.034	0.132		OTU_216	0.0037	-6.2	0.183	0.002
OTU_189	0.03	8.3	0.001	0.21		OTU_69	0.54	1.2	0.074	0.226		OTU_367	0.0039	8.1	0	0.073
OTU_179	0.034	-1.8	0.107	0.045		OTU_234	0.56	1.7	0.038	0.166		OTU_224	0.0043	6.3	0	0.032
OTU_235	0.034	-8.2	0.059	0		OTU_102	0.6	-2.3	0.036	0.009		OTU_1318	0.0045	-5.1	0.072	0.002
OTU_241	0.034	-6.5	0.021	0		OTU_1429	0.6	-0.69	0.336	0.294		OTU_66	0.0051	6.9	0	0.047
OTU_259	0.034	-7.3	0.033	0		OTU_147	0.6	0.48	0.135	0.253		OTU_1032	0.0054	6.6	0	0.039
OTU_69	0.034	-4.1	0.074	0.006		OTU_195	0.6	0.87	0.024	0.06		OTU_1324	0.0067	5.2	0.003	0.091
OTU_105	0.035	-5.1	0.007	0		OTU_201	0.6	1.9	0.009	0.053		OTU_554	0.0068	-2.6	0.079	0.012
OTU_1274	0.035	-4.4	0.112	0.007		OTU_251	0.6	1.4	0.013	0.051		OTU_156	0.0078	-2.6	0.047	0.007
OTU_20	0.035	-6.8	0.037	0		OTU_73	0.6	-1	0.048	0.031		OTU_256	0.0078	-6.7	0.048	0
OTU_1053	0.036	-7.6	0.033	0		OTU_92	0.6	1.1	0.059	0.162		OTU_725	0.0088	-6.3	0.056	0
OTU_244	0.036	-7.1	0.025	0		OTU_933	0.6	1.1	0.033	0.099		OTU_294	0.009	4.8	0.002	0.063
OTU_216	0.041	-6.7	0.061	0.001		OTU_204	0.61	-3.9	0.004	0		OTU_3	0.0091	3.2	0.759	6.113
OTU_188	0.046	-6.5	0.022	0		OTU_622	0.61	-1.2	0.03	0.019		OTU_189	0.0092	4.8	0.002	0.046
OTU_211	0.048	-6.5	0.019	0		OTU_97	0.61	0.94	0.114	0.301		OTU_227	0.0092	-6.3	0.181	0.002
OTU_733	0.048	-0.86	0.219	0.168		OTU_12	0.63	-0.41	0.695	0.692		OTU_1429	0.0094	1.8	0.294	0.876
OTU_169	0.051	-3.3	0.059	0.009		OTU_224	0.63	-3.8	0.004	0		OTU_112	0.0095	7.8	0	0.064
OTU_57	0.061	2.7	0.058	0.574		OTU_331	0.63	-3	0.317	0.06		OTU_1478	0.0098	-4.9	0.117	0.003
OTU_2	0.063	-0.78	17.081	13.81		OTU_50	0.63	-0.91	0.206	0.146		OTU_16	0.011	1.8	0.783	2.413
OTU_91	0.067	-6.8	0.021	0		OTU_70	0.63	0.56	0.198	0.414		OTU_336	0.011	2.9	0.016	0.103
OTU_201	0.068	3.9	0.009	0.21		OTU_71	0.63	0.69	0.057	0.115		OTU_244	0.012	6.7	0.002	0.141
OTU_475	0.068	-7.2	0.025	0		OTU_295	0.65	1.1	0.016	0.044		OTU_1	0.013	0.98	9.743	17.159
OTU_521	0.068	-7.1	0.03	0		OTU_106	0.67	-0.88	0.121	0.102		OTU_103	0.013	-5	0.014	0
OTU_544	0.068	-1.6	0.055	0.026		OTU_129	0.67	-1.5	0.077	0.038		OTU_239	0.013	-2.2	0.066	0.014
OTU_992	0.068	-1	0.102	0.07		OTU_138	0.67	0.96	0.097	0.243		OTU_896	0.013	-7.3	0.07	0
OTU_170	0.069	7	0	0.059		OTU_168	0.67	3	0.016	0.172		OTU_475	0.014	7.4	0	0.048
OTU_986	0.074	-7	0.026	0		OTU_25	0.67	-2.8	0.473	0.112		OTU_118	0.015	-8.8	0.198	0
OTU_238	0.094	2.1	0.02	0.119		OTU_34	0.67	0.6	0.367	0.826		OTU_144	0.015	-8.8	0.238	0
OTU_725	0.095	-6.6	0.021	0		OTU_5	0.67	-0.32	3.523	3.894		OTU_123	0.016	-2.6	0.271	0.039
OTU_124	0.097	1.3	0.033	0.11		OTU_638	0.67	2	0.006	0.033		OTU_544	0.016	2.6	0.018	0.092
OTU_294	0.097	6.5	0	0.039		OTU_157	0.68	-0.45	0.129	0.123		OTU_351	0.017	-8.7	0.156	0
OTU_448	0.099	-6.5	0.02	0		OTU_16	0.68	-0.62	0.836	0.783		OTU_114	0.018	2.7	0.06	0.32
OTU_1280	0.1	2.4	0.011	0.082		OTU_181	0.68	1.2	0.058	0.182		OTU_141	0.018	4.8	0.058	1.448
OTU_1409	0.1	-6.4	0.019	0		OTU_514	0.68	3.3	0	0.006		OTU_943	0.018	5.1	0.003	0.087
OTU_92	0.1	-1.8	0.059	0.023		OTU_870	0.68	-3.1	0.006	0.001		OTU_211	0.02	4.5	0.02	0.42
OTU_167	0.12	-6.1	0.024	0		OTU_65	0.69	0.83	0.039	0.088		OTU_807	0.023	-4.3	0.141	0.005
OTU_168	0.12	-6.2	0.016	0		OTU_142	0.72	-0.53	0.297	0.267		OTU_15	0.024	1.3	1.196	2.538
OTU_553	0.12	-0.82	0.107	0.087		OTU_280	0.72	0.44	0.045	0.081		OTU_448	0.024	-8.2	0.146	0
OTU_250	0.13	-1.1	0.015	0.01		OTU_176	0.73	3	0	0.008		OTU_870	0.024	6.7	0.001	0.068
OTU_1334	0.14	-5.9	0.013	0		OTU_45	0.73	0.76	0.322	0.683		OTU_1197	0.028	-6.4	0.038	0
OTU_148	0.14	1.7	0.031	0.137		OTU_451	0.73	0.62	0.03	0.06		OTU_1347	0.028	2.9	0.008	0.044
OTU_320	0.14	-2.1	0.021	0.006		OTU_68	0.73	0.61	0.095	0.187		OTU_115	0.03	-5	2.102	0.062
OTU_60	0.14	5.9	0	0.025		OTU_141	0.74	1.7	0.013	0.058		OTU_62	0.03	6.2	0.003	0.283
OTU_66	0.14	-5.9	0.012	0		OTU_78	0.74	-2.7	0.003	0		OTU_45	0.033	-2	0.683	0.149
OTU_72	0.14	2.6	0.051	0.453		OTU_935	0.74	0.77	0.051	0.107		OTU_131	0.034	-1.9	0.035	0.008
OTU_981	0.14	-1.7	0.026	0.011		OTU_1070	0.75	-0.36	0.046	0.047		OTU_197	0.034	-2.3	0.132	0.025
OTU_137	0.15	-2.8	0.034	0.006		OTU_13	0.75	0.46	1.128	2.143		OTU_638	0.035	-4	0.033	0.002
OTU_340	0.15	5.8	0	0.029		OTU_1354	0.75	2.4	0.009	0.062		OTU_1354	0.039	-6.5	0.062	0
OTU_39	0.15	-2.7	0.754	0.158		OTU_161	0.75	-1.1	0.066	0.04		OTU_167	0.043	5.5	0.001	0.063
OTU_14	0.16	1.1	0.824	2.568		OTU_190	0.75	1.4	0.01	0.037		OTU_622	0.043	2.3	0.019	0.083
OTU_470	0.16	2.5	0.011	0.078		OTU_221	0.75	-0.89	0.05	0.04		OTU_521	0.044	-7.4	0.079	0
OTU_283	0.17	-2.1	0.066	0.02		OTU_238	0.75	0.68	0.02	0.045		OTU_514	0.046	4.1	0.006	0.087
OTU_1354	0.19	-5.4	0.009	0		OTU_241	0.75	1.7	0.021	0.102		OTU_153	0.05	-3.6	0.258	0.021
OTU_593	0.19	-0.66	0.119	0.106		OTU_258	0.75	-1.3	0.047	0.022		OTU_496	0.05	-5.1	0.076	0.002
OTU_123	0.21	2	0.027	0.158		OTU_300	0.75	1.2	0.017	0.052		OTU_964	0.052	1.3	0.118	0.27
OTU_15	0.22	0.95	1.026	2.961		OTU_325	0.75	-0.41	0.081	0.087		OTU_1252	0.053	-3.7	0.009	0
OTU_54	0.22	1.9	0.047	0.229		OTU_4	0.75	-1.1	3.187	1.736		OTU_109	0.059	2.9	0.037	0.255
OTU_870	0.23	-5	0.006	0		OTU_408	0.75	-1.6	0.178	0.082		OTU_986	0.061	-5.6	0.023	0
OTU_935	0.23	-0.89	0.051	0.038		OTU_429	0.75	-1.5	0.223	0.11		OTU_151	0.062	-4	0.259	0.013
OTU_78	0.24	4.3	0.003	0.087		OTU_448	0.75	2.4	0.02	0.146		OTU_1509	0.066	0.85	0.054	0.085
OTU_121	0.25	-2.1	0.13	0.043		OTU_46	0.75	-0.37	0.282	0.293		OTU_73	0.067	1.5	0.031	0.077
OTU_496	0.25	-4.4	0.004	0		OTU_484	0.75	0.93	0.031	0.083		OTU_381	0.068	-2.8	0.06	0.007
OTU_10	0.26	-1.1	1.515	1.026		OTU_542	0.75	-0.38	0.05	0.053		OTU_188	0.069	-5.9	0.064	0.001
OTU_67	0.26	2.6	0.035	0.319		OTU_554	0.75	-0.55	0.092	0.079		OTU_1334	0.071	-6.7	0.045	0
OTU_45	0.28	-0.93	0.322	0.24		OTU_580	0.75	0.46	0.024	0.047		OTU_935	0.071	-1.9	0.107	0.025
OTU_76	0.29	1.3	0.033	0.104		OTU_593	0.75	-0.35	0.119	0.128		OTU_177	0.077	6.2	0	0.023
OTU_152	0.3	-2.2	0.052	0.014		OTU_7	0.75	-0.53	3.274	3.399		OTU_22	0.077	-1.5	2.641	0.857
OTU_204	0.31	-4.4	0.004	0		OTU_747	0.75	-2.8	0.002	0		OTU_1450	0.08	6.6	0	0.038
OTU_29	0.31	-1.2	1.409	0.937		OTU_803	0.75	-1.6	0.02	0.01		OTU_160	0.08	-3.4	0.018	0.002
OTU_71	0.31	1	0.057	0.16		OTU_87	0.75	0.42	0.115	0.206		OTU_1409	0.081	-6.5	0.039	0
OTU_42	0.32	-0.76	0.233	0.187		OTU_981	0.75	0.68	0.026	0.056		OTU_1173	0.084	6.5	0	0.035
OTU_83	0.32	-1.2	0.084	0.056		OTU_99	0.75	-2.3	0.188	0.04		OTU_1280	0.084	-2.1	0.086	0.018
OTU_1347	0.33	1.2	0.013	0.046		OTU_1053	0.77	-1.6	0.033	0.014		OTU_135	0.084	-1.5	0.132	0.041
OTU_224	0.33	-4.2	0.004	0		OTU_107	0.77	-2.1	0.001	0		OTU_49	0.085	1	0.223	0.391
OTU_122	0.34	1	0.022	0.066		OTU_1138	0.77	-1.3	0.154	0.086		OTU_47	0.09	4.3	0.015	0.267
OTU_295	0.34	-1.2	0.016	0.01		OTU_115	0.77	1.7	0.483	2.102		OTU_195	0.095	-1.5	0.06	0.019
OTU_542	0.34	-0.67	0.05	0.047		OTU_1234	0.77	-1.3	0.181	0.107		OTU_221	0.11	-4.1	0.04	0.002
OTU_554	0.34	-2.3	0.092	0.022		OTU_1324	0.77	2.3	0	0.003		OTU_522	0.11	3.6	0.012	0.164
OTU_1509	0.35	-0.55	0.09	0.091		OTU_145	0.77	0.86	0.017	0.04		OTU_862	0.12	-1	0.07	0.033
OTU_266	0.35	-1.9	0.041	0.013		OTU_148	0.77	0.7	0.031	0.067		OTU_99	0.12	3.4	0.04	0.495
OTU_150	0.37	-2.5	0.075	0.017		OTU_212	0.77	-0.79	0.053	0.049		OTU_1034	0.13	5.8	0	0.023
OTU_190	0.37	1.6	0.01	0.044		OTU_227	0.77	-1.2	0.288	0.181		OTU_1315	0.15	-1.2	0.35	0.133
OTU_193	0.37	-2.2	0.049	0.013		OTU_23	0.77	-1.2	0.649	0.387		OTU_148	0.15	-1.5	0.067	0.019
OTU_213	0.37	-0.63	0.046	0.043		OTU_233	0.77	-2.1	0.001	0		OTU_431	0.15	4.7	0.002	0.041
OTU_231	0.41	-1	0.023	0.015		OTU_250	0.77	0.66	0.015	0.033		OTU_875	0.15	-5	0.034	0.001
OTU_242	0.44	-1.4	0.081	0.043		OTU_283	0.77	0.68	0.066	0.147		OTU_180	0.16	-1.2	0.113	0.042
OTU_22	0.45	-1.9	4.994	1.584		OTU_294	0.77	2.1	0	0.002		OTU_46	0.16	0.58	0.293	0.368
OTU_484	0.46	1.4	0.031	0.116		OTU_522	0.77	-2.2	0.053	0.012		OTU_124	0.17	-1.6	0.25	0.066
OTU_387	0.47	-1.9	0.005	0.002		OTU_53	0.77	0.28	0.233	0.379		OTU_32	0.17	-1.9	0.281	0.067
OTU_85	0.47	0.75	0.204	0.432		OTU_55	0.77	1.1	0.729	2.066		OTU_10	0.18	1.5	0.965	2.223
OTU_747	0.49	-3.2	0.002	0		OTU_56	0.77	-0.89	0.204	0.191		OTU_542	0.18	0.76	0.053	0.078
OTU_346	0.5	-3.2	0.002	0		OTU_749	0.77	-0.45	0.039	0.036		OTU_11	0.2	0.83	0.974	1.437
OTU_140	0.51	-1.6	0.01	0.005		OTU_75	0.77	0.66	0.131	0.301		OTU_157	0.2	-2.6	0.123	0.023
OTU_75	0.51	1.4	0.131	0.5		OTU_858	0.77	-1.3	0.044	0.025		OTU_181	0.2	-1.8	0.182	0.046
OTU_1	0.58	-0.37	13.978	15.636		OTU_943	0.77	2.3	0	0.003		OTU_67	0.2	-2.7	0.269	0.042
OTU_135	0.58	0.7	0.042	0.096		OTU_98	0.77	1.1	0.021	0.063		OTU_690	0.2	-1.8	0.576	0.118
OTU_138	0.58	0.72	0.097	0.205		OTU_1279	0.78	-1.1	0.228	0.144		OTU_85	0.2	-1.2	0.275	0.097
OTU_451	0.58	0.64	0.03	0.066		OTU_14	0.78	-0.24	0.824	0.984		OTU_300	0.21	-2.7	0.052	0.006
OTU_50	0.58	0.68	0.206	0.471		OTU_15	0.78	-0.36	1.026	1.196		OTU_33	0.21	1.4	0.916	2.066
OTU_622	0.58	0.52	0.03	0.062		OTU_151	0.78	0.91	0.091	0.259		OTU_54	0.21	-1.3	0.168	0.065
OTU_638	0.58	-2.6	0.006	0.001		OTU_155	0.78	0.95	0.043	0.113		OTU_9	0.21	-1	2.473	1.066
OTU_802	0.58	1.1	0.039	0.121		OTU_35	0.78	0.73	0.157	0.336		OTU_13	0.22	-0.75	2.143	1.133
OTU_86	0.58	-1.3	0.082	0.046		OTU_813	0.78	-0.95	0.083	0.048		OTU_14	0.22	1	0.984	1.871
OTU_580	0.59	0.49	0.024	0.052		OTU_807	0.8	0.95	0.048	0.141		OTU_105	0.23	-1.8	0.126	0.025
OTU_99	0.6	-2.1	0.188	0.052		OTU_121	0.81	-0.75	0.13	0.099		OTU_320	0.25	1.5	0.024	0.062
OTU_336	0.61	-0.72	0.011	0.011		OTU_431	0.81	1.8	0	0.002		OTU_295	0.26	-1.3	0.044	0.015
OTU_107	0.62	-1.8	0.001	0		OTU_9	0.81	-0.28	2.403	2.473		OTU_470	0.26	-1.2	0.074	0.03
OTU_101	0.63	-1.2	0.408	0.249		OTU_101	0.82	-0.61	0.408	0.362		OTU_992	0.26	0.8	0.07	0.11
OTU_61	0.63	0.42	0.114	0.215		OTU_11	0.82	-0.23	0.839	0.974		OTU_138	0.27	-1.3	0.243	0.091
OTU_106	0.64	-0.59	0.121	0.115		OTU_114	0.82	-0.41	0.061	0.06		OTU_34	0.27	-2.6	0.826	0.134
OTU_55	0.64	-1.3	0.729	0.348		OTU_1318	0.82	0.66	0.037	0.072		OTU_307	0.28	-3.1	0.079	0.007
OTU_80	0.64	-1.2	0.16	0.104		OTU_133	0.82	-1.5	0.001	0		OTU_40	0.28	-0.9	1.112	0.557
OTU_12	0.65	0.54	0.695	1.469		OTU_1334	0.82	1.5	0.013	0.045		OTU_71	0.28	-1.4	0.115	0.045
OTU_199	0.65	2.3	0	0.003		OTU_139	0.82	0.88	0.309	0.768		OTU_42	0.29	-2.5	0.674	0.12
OTU_233	0.65	1.7	0.001	0.006		OTU_1395	0.82	-0.91	0.06	0.036		OTU_733	0.3	-0.84	0.299	0.15
OTU_5	0.65	-0.24	3.523	4.222		OTU_158	0.82	1.5	0	0.001		OTU_451	0.31	-1.3	0.06	0.023
OTU_56	0.65	-0.84	0.204	0.177		OTU_188	0.82	1	0.022	0.064		OTU_97	0.32	-1.5	0.301	0.101
OTU_796	0.65	-0.28	0.096	0.111		OTU_21	0.82	0.36	0.693	1.354		OTU_161	0.33	1.4	0.04	0.106
OTU_1395	0.69	0.87	0.06	0.162		OTU_216	0.82	1.2	0.061	0.183		OTU_2	0.33	-0.73	24.255	12.912
OTU_147	0.69	-0.59	0.135	0.126		OTU_226	0.82	-0.73	0.141	0.115		OTU_44	0.33	-0.66	0.177	0.104
OTU_325	0.69	-0.67	0.081	0.072		OTU_265	0.82	0.69	0.301	0.583		OTU_1338	0.36	0.48	0.091	0.113
OTU_379	0.69	0.65	0.02	0.047		OTU_266	0.82	0.41	0.041	0.076		OTU_86	0.36	-1.6	0.083	0.024
OTU_4	0.69	0.82	3.187	8.222		OTU_43	0.82	0.3	0.436	0.673		OTU_231	0.4	-1.1	0.065	0.026
OTU_68	0.69	0.4	0.095	0.178		OTU_49	0.82	0.3	0.137	0.223		OTU_283	0.4	1.4	0.147	0.335
OTU_74	0.69	-2	0.001	0		OTU_74	0.82	-1.6	0.001	0		OTU_39	0.4	0.94	0.094	0.154
OTU_97	0.69	-0.5	0.114	0.107		OTU_95	0.82	1.4	0.136	0.441		OTU_106	0.42	0.88	0.102	0.169
OTU_1315	0.71	-0.26	0.288	0.329		OTU_61	0.83	-0.24	0.114	0.125		OTU_1234	0.42	-1.8	0.107	0.026
OTU_133	0.71	-1.9	0.001	0		OTU_725	0.83	0.99	0.021	0.056		OTU_145	0.42	-1.2	0.04	0.014
OTU_251	0.72	0.49	0.013	0.028		OTU_802	0.83	0.44	0.039	0.075		OTU_254	0.42	1.2	0.024	0.052
OTU_280	0.72	-0.24	0.045	0.053		OTU_84	0.83	0.52	0.18	0.318		OTU_147	0.43	-0.53	0.253	0.158
OTU_9	0.72	-0.24	2.403	2.782		OTU_86	0.83	-0.57	0.082	0.083		OTU_1073	0.46	-0.66	0.276	0.159
OTU_46	0.73	-0.25	0.282	0.348		OTU_242	0.85	-0.48	0.081	0.087		OTU_1138	0.46	-1.6	0.086	0.023
OTU_307	0.75	-1	0.003	0.002		OTU_1252	0.86	0.3	0.005	0.009		OTU_137	0.46	-0.42	0.121	0.075
OTU_1070	0.78	0.38	0.046	0.087		OTU_359	0.86	0.35	0.028	0.046		OTU_146	0.46	1.7	0.396	1.186
OTU_153	0.79	0.54	0.107	0.213		OTU_648	0.86	-0.73	0.124	0.108		OTU_193	0.46	1.5	0.094	0.257
OTU_11	0.8	0.21	0.839	1.369		OTU_165	0.87	-0.19	0.027	0.031		OTU_23	0.46	-1.6	0.387	0.102
OTU_130	0.8	-1.3	0.201	0.118		OTU_189	0.87	0.85	0.001	0.002		OTU_238	0.46	-0.74	0.045	0.023
OTU_175	0.8	-1.4	0	0		OTU_193	0.87	0.56	0.049	0.094		OTU_280	0.46	0.65	0.081	0.11
OTU_176	0.8	1.2	0	0.002		OTU_2	0.87	0.14	17.081	24.255		OTU_346	0.46	-2.5	0.077	0.01
OTU_180	0.8	-0.32	0.076	0.082		OTU_213	0.87	0.22	0.046	0.071		OTU_429	0.46	-1.6	0.11	0.03
OTU_185	0.8	-1.4	0.001	0		OTU_24	0.87	0.96	0	0.001		OTU_56	0.46	-0.95	0.191	0.093
OTU_197	0.8	-0.41	0.034	0.034		OTU_320	0.87	-0.26	0.021	0.024		OTU_648	0.46	-1.7	0.108	0.027
OTU_262	0.8	-1.4	0	0		OTU_381	0.87	0.45	0.031	0.06		OTU_68	0.46	-0.54	0.187	0.122
OTU_290	0.8	-1.4	0	0		OTU_387	0.87	0.33	0.005	0.009		OTU_72	0.46	-1.7	0.47	0.14
OTU_296	0.8	-0.77	0.031	0.024		OTU_521	0.87	1	0.03	0.079		OTU_593	0.48	-1.2	0.128	0.051
OTU_392	0.8	-1.4	0	0		OTU_57	0.87	-0.36	0.058	0.065		OTU_213	0.49	-0.72	0.071	0.039
OTU_70	0.8	-0.18	0.198	0.253		OTU_6	0.87	-0.21	1.375	1.505		OTU_250	0.49	-0.98	0.033	0.014
OTU_749	0.8	-0.58	0.039	0.039		OTU_796	0.87	-0.16	0.096	0.11		OTU_408	0.49	-1.6	0.082	0.022
OTU_862	0.8	-0.39	0.035	0.041		OTU_80	0.87	0.42	0.16	0.291		OTU_87	0.49	-1.6	0.206	0.074
OTU_964	0.8	-0.21	0.153	0.194		OTU_986	0.87	-0.71	0.026	0.023		OTU_61	0.5	-1.2	0.125	0.055
OTU_13	0.84	0.18	1.128	1.94		OTU_1409	0.89	0.71	0.019	0.039		OTU_65	0.5	-0.62	0.088	0.054
OTU_165	0.85	-0.44	0.027	0.03		OTU_118	0.9	0.71	0.095	0.198		OTU_1279	0.53	-1.5	0.144	0.041
OTU_21	0.85	0.42	0.693	1.271		OTU_126	0.91	-0.37	0.28	0.276		OTU_212	0.53	-1.1	0.049	0.02
OTU_522	0.85	-0.93	0.053	0.034		OTU_875	0.91	0.41	0.02	0.034		OTU_258	0.53	-1.2	0.022	0.011
OTU_53	0.85	-0.35	0.233	0.252		OTU_896	0.91	-0.32	0.068	0.07		OTU_102	0.54	1.1	0.009	0.016
OTU_109	0.87	0.42	0.023	0.046		OTU_1197	0.93	-0.24	0.035	0.038		OTU_35	0.54	-0.9	0.336	0.166
OTU_145	0.87	0.23	0.017	0.026		OTU_301	0.93	-0.37	0.199	0.209		OTU_1274	0.55	1.1	0.006	0.013
OTU_6	0.87	-0.44	1.375	1.525		OTU_336	0.93	-0.12	0.011	0.016		OTU_142	0.55	-1	0.267	0.138
OTU_803	0.87	0.59	0.02	0.046		OTU_733	0.93	0.082	0.219	0.299		OTU_55	0.55	-1.2	2.066	0.874
OTU_73	0.88	-0.17	0.048	0.06		OTU_773	0.93	-0.16	0.105	0.145		OTU_214	0.56	0.67	0.061	0.087
OTU_129	0.89	0.36	0.077	0.151		OTU_211	0.94	-0.37	0.019	0.02		OTU_80	0.56	-0.82	0.291	0.159
OTU_648	0.89	-0.65	0.124	0.102		OTU_259	0.94	-0.33	0.033	0.029		OTU_43	0.57	-0.54	0.673	0.412
OTU_773	0.89	-0.27	0.105	0.119		OTU_351	0.94	0.45	0.099	0.156		OTU_5	0.59	-1	3.894	1.656
OTU_7	0.91	-0.24	3.274	4.002		OTU_144	0.97	-0.19	0.191	0.238		OTU_1039	0.6	-0.34	0.514	0.334
OTU_1039	0.92	-0.084	0.222	0.301		OTU_296	0.97	0.11	0.031	0.048		OTU_18	0.61	-0.37	1.585	1.004
OTU_1429	0.92	-0.22	0.336	0.447		OTU_109	0.98	0.039	0.023	0.037		OTU_259	0.63	-0.95	0.029	0.018
OTU_16	0.94	-0.15	0.836	1.176		OTU_1315	0.98	-0.023	0.288	0.35		OTU_251	0.67	-0.66	0.051	0.023
OTU_410	0.94	-0.16	0.03	0.043		OTU_150	0.98	-0.093	0.075	0.123		OTU_858	0.67	-1.2	0.025	0.009
OTU_813	0.95	-0.17	0.083	0.107		OTU_180	0.98	0.031	0.076	0.113		OTU_30	0.68	-0.62	2.062	1.62
OTU_96	0.95	0.16	0.078	0.126		OTU_191	0.98	0.11	0.042	0.068		OTU_38	0.68	0.49	0.103	0.16
OTU_100	0.96	0.11	0.032	0.048		OTU_290	0.98	-0.21	0	0.001		OTU_121	0.69	0.91	0.099	0.182
OTU_195	0.96	-0.08	0.024	0.031		OTU_31	0.98	-0.11	0.382	0.485		OTU_101	0.7	-0.32	0.362	0.256
OTU_351	0.96	-0.27	0.099	0.095		OTU_563	0.98	-0.2	0.223	0.265		OTU_1053	0.7	1.1	0.014	0.03
OTU_52	0.96	0.19	0.75	1.235		OTU_79	0.98	-0.062	0.064	0.099		OTU_235	0.7	-1.7	0.001	0
OTU_254	0.97	0.051	0.034	0.053		OTU_85	0.98	0.014	0.204	0.275		OTU_796	0.7	0.36	0.11	0.129
OTU_3	0.97	0.076	5.079	7.867		OTU_143	0.99	-0.022	0.129	0.162		OTU_4	0.73	0.67	1.736	2.427
OTU_35	0.97	0.062	0.157	0.23		OTU_256	0.99	0.024	0.027	0.048		OTU_150	0.75	-0.5	0.123	0.064
OTU_62	0.97	-0.045	0.211	0.335		OTU_1032			0	0		OTU_1571	0.75	1.4	0	0.001
OTU_95	0.97	-0.14	0.136	0.147		OTU_1034			0	0		OTU_28	0.75	0.32	0.664	0.728
OTU_33	0.99	-0.019	0.373	0.535		OTU_1089			0	0		OTU_296	0.78	-0.38	0.048	0.028
OTU_114	1	-0.0039	0.061	0.072		OTU_110			0	0		OTU_580	0.78	0.28	0.047	0.054
OTU_18	1	-0.0028	0.668	0.94		OTU_112			0	0		OTU_981	0.78	-0.37	0.056	0.038
OTU_1032			0	0		OTU_116		-0.93	0	0		OTU_48	0.79	0.47	0.129	0.142
OTU_1034			0	0		OTU_1161			0	0		OTU_813	0.79	-0.53	0.048	0.033
OTU_1089			0	0		OTU_117		-0.93	0	0		OTU_803	0.81	-0.44	0.01	0.007
OTU_110			0	0		OTU_1173			0	0		OTU_933	0.81	0.51	0.099	0.121
OTU_112			0	0		OTU_125			0	0		OTU_179	0.82	0.28	0.046	0.05
OTU_1161			0	0		OTU_1450			0	0		OTU_185	0.82	0.78	0.054	0.09
OTU_1173			0	0		OTU_1538			0	0		OTU_92	0.82	-0.28	0.162	0.114
OTU_125			0	0		OTU_154			0	0		OTU_169	0.85	-0.34	0.018	0.013
OTU_1324			0	0		OTU_1571			0	0		OTU_459	0.85	0.46	0.013	0.015
OTU_1450			0	0		OTU_170		-0.93	0	0		OTU_58	0.85	-0.48	0.3	0.215
OTU_1538			0	0		OTU_175		-0.93	0	0		OTU_96	0.85	0.23	0.219	0.252
OTU_154			0	0		OTU_177			0	0		OTU_129	0.87	-0.27	0.038	0.03
OTU_158			0	0		OTU_19		0.36	0	0.001		OTU_1395	0.9	0.32	0.036	0.042
OTU_177			0	0		OTU_199		-0.93	0	0		OTU_340	0.92	-0.45	0	0
OTU_217			0	0		OTU_217			0	0		OTU_69	0.92	-0.11	0.226	0.183
OTU_24			0	0		OTU_262		-0.93	0	0		OTU_78	0.92	-0.45	0	0
OTU_327			0	0		OTU_327			0	0		OTU_241	0.93	0.2	0.102	0.104
OTU_345			0	0		OTU_340		0.36	0	0		OTU_553	0.95	0.12	0.058	0.055
OTU_367			0	0		OTU_345			0	0		OTU_70	0.95	0.036	0.414	0.349
OTU_421			0	0		OTU_367			0	0		OTU_79	0.95	-0.1	0.099	0.076
OTU_431			0	0		OTU_392		-0.93	0	0		OTU_98	0.95	-0.15	0.063	0.059
OTU_47			0	0		OTU_421			0	0		OTU_190	0.96	0.067	0.037	0.028
OTU_514			0	0		OTU_60		0.36	0	0		OTU_155	0.97	-0.061	0.113	0.093
OTU_677			0	0		OTU_677		0.36	0	0.001		OTU_19	0.97	0.13	0.001	0
OTU_907			0	0		OTU_851			0	0		OTU_242	0.97	0.049	0.087	0.089
OTU_943			0	0		OTU_907			0	0		OTU_851			0	0
OTU_999			0	0		OTU_999			0	0		OTU_91			0	0

## Sheet: OTUs
OTU	Kingdom	Phylum	Class	Order	Family	Genus	Species
OTU_241	k__Bacteria	p__Firmicutes	c__Clostridia	o__Clostridiales	f__Lachnospiraceae	g__[Eubacterium] xylanophilum group	s__uncultured bacterium
OTU_894	k__Bacteria	p__Kiritimatiellaeota	c__Kiritimatiellae	o__WCHB1-41	f__uncultured bacterium	g__uncultured bacterium	s__uncultured bacterium
OTU_1324	k__Bacteria	p__Firmicutes	c__Clostridia	o__Clostridiales	f__Lachnospiraceae	g__Lachnospiraceae NK4A136 group	s__uncultured bacterium
OTU_374	k__Bacteria	p__Firmicutes	c__Clostridia	o__Clostridiales	f__Lachnospiraceae	g__Roseburia	s__uncultured bacterium
OTU_1364	k__Bacteria	p__Chloroflexi	c__Anaerolineae	o__Caldilineales	f__Caldilineaceae	g__uncultured	s__uncultured bacterium
OTU_851	k__Bacteria	p__Firmicutes	c__Clostridia	o__Clostridiales	f__Lachnospiraceae
OTU_1301	k__Bacteria	p__Firmicutes	c__Clostridia	o__Clostridiales	f__Lachnospiraceae	g__Lachnospiraceae NK4A136 group	s__uncultured bacterium
OTU_1550	k__Bacteria	p__Firmicutes	c__Clostridia	o__Clostridiales	f__Lachnospiraceae	g__Roseburia	s__uncultured bacterium
OTU_29	k__Bacteria	p__Bacteroidetes	c__Bacteroidia	o__Bacteroidales	f__Muribaculaceae	g__uncultured bacterium	s__uncultured bacterium
OTU_67	k__Bacteria	p__Firmicutes	c__Clostridia	o__Clostridiales	f__Lachnospiraceae	g__uncultured	s__uncultured bacterium
OTU_277	k__Bacteria	p__Firmicutes	c__Clostridia	o__Clostridiales	f__Lachnospiraceae	g__Lachnospiraceae UCG-001	s__uncultured bacterium
OTU_679	k__Bacteria	p__Bacteroidetes	c__Bacteroidia	o__Bacteroidales	f__Muribaculaceae	g__uncultured bacterium	s__uncultured bacterium
OTU_478	k__Bacteria	p__Firmicutes	c__Clostridia	o__Clostridiales	f__Lachnospiraceae	g__uncultured	s__uncultured bacterium
OTU_895	k__Bacteria	p__Firmicutes	c__Clostridia	o__Clostridiales	f__Christensenellaceae	g__Christensenellaceae R-7 group	s__uncultured bacterium
OTU_1185	k__Bacteria	p__Bacteroidetes	c__Bacteroidia	o__Bacteroidales	f__Muribaculaceae	g__uncultured bacterium	s__uncultured bacterium
OTU_97	k__Bacteria	p__Firmicutes	c__Clostridia	o__Clostridiales	f__Lachnospiraceae	g__uncultured	s__uncultured bacterium
OTU_1054	k__Bacteria	p__Firmicutes	c__Clostridia	o__Clostridiales	f__Lachnospiraceae	g__Lachnospiraceae NK4A136 group	s__uncultured bacterium
OTU_621	k__Bacteria	p__Firmicutes	c__Clostridia	o__Clostridiales	f__Ruminococcaceae	g__Fastidiosipila	s__uncultured bacterium
OTU_1376	k__Bacteria	p__Firmicutes	c__Clostridia	o__Clostridiales	f__Lachnospiraceae	g__uncultured	s__uncultured bacterium
OTU_1167	k__Bacteria	p__Bacteroidetes	c__Bacteroidia	o__Chitinophagales	f__Saprospiraceae	g__uncultured	s__uncultured bacterium
OTU_613	k__Bacteria	p__Actinobacteria	c__Actinobacteria	o__Actinomycetales	f__Actinomycetaceae	g__uncultured	s__metagenome
OTU_1478	k__Bacteria	p__Firmicutes	c__Clostridia	o__Clostridiales	f__Ruminococcaceae	g__Ruminococcaceae UCG-014	s__uncultured bacterium
OTU_867	k__Bacteria	p__Firmicutes	c__Clostridia	o__Clostridiales	f__Lachnospiraceae	g__Lachnospiraceae UCG-001	s__uncultured bacterium
OTU_1067	k__Bacteria	p__Firmicutes	c__Clostridia	o__Clostridiales	f__Lachnospiraceae	g__Lachnospiraceae NK4A136 group	s__uncultured bacterium
OTU_1448	k__Bacteria	p__Firmicutes	c__Clostridia	o__Clostridiales	f__Lachnospiraceae	g__Lachnospiraceae NK4A136 group	s__uncultured bacterium
OTU_1555	k__Bacteria	p__Chloroflexi	c__Chloroflexia	o__Chloroflexales	f__Roseiflexaceae	g__Kouleothrix	s__uncultured bacterium
OTU_426	k__Bacteria	p__Firmicutes	c__Clostridia	o__Clostridiales	f__Ruminococcaceae	g__Ruminococcaceae UCG-005	s__uncultured bacterium
OTU_258	k__Bacteria	p__Firmicutes	c__Clostridia	o__Clostridiales	f__Lachnospiraceae	g__Lachnospiraceae UCG-001	s__uncultured bacterium
OTU_234	k__Bacteria	p__Firmicutes	c__Clostridia	o__Clostridiales	f__Lachnospiraceae	g__Roseburia	s__uncultured bacterium
OTU_355	k__Bacteria	p__Firmicutes	c__Clostridia	o__Clostridiales	f__Lachnospiraceae	g__uncultured	s__uncultured bacterium
OTU_195	k__Bacteria	p__Firmicutes	c__Clostridia	o__Clostridiales	f__Lachnospiraceae	g__Lachnoclostridium	s__uncultured bacterium
OTU_912	k__Bacteria	p__Firmicutes	c__Clostridia	o__Clostridiales	f__Lachnospiraceae	g__uncultured
OTU_1198	k__Bacteria	p__Firmicutes	c__Clostridia	o__Clostridiales	f__Lachnospiraceae	g__Lachnospiraceae NK4A136 group	s__uncultured bacterium
OTU_494	k__Bacteria	p__Firmicutes	c__Clostridia	o__Clostridiales	f__Lachnospiraceae	g__Lachnospiraceae NK4A136 group	s__uncultured bacterium
OTU_506	k__Bacteria	p__Firmicutes	c__Clostridia	o__Clostridiales	f__Ruminococcaceae	g__Ruminiclostridium 9	s__uncultured bacterium
OTU_291	k__Bacteria	p__Tenericutes	c__Mollicutes	o__Mollicutes RF39	f__uncultured bacterium	g__uncultured bacterium	s__uncultured bacterium
OTU_914	k__Bacteria	p__Bacteroidetes	c__Bacteroidia	o__Bacteroidales	f__Muribaculaceae	g__uncultured bacterium	s__uncultured bacterium
OTU_1119	Unassigned
OTU_665	k__Bacteria	p__Chloroflexi	c__Anaerolineae	o__Anaerolineales	f__Anaerolineaceae	g__ADurb.Bin120	s__
OTU_1569	k__Bacteria	p__Actinobacteria	c__RBG-16-55-12	o__uncultured bacterium	f__uncultured bacterium	g__uncultured bacterium	s__uncultured bacterium
OTU_1558	k__Bacteria	p__Firmicutes	c__Clostridia	o__Clostridiales	f__Lachnospiraceae	g__uncultured
OTU_987	k__Bacteria	p__Firmicutes	c__Erysipelotrichia	o__Erysipelotrichales	f__Erysipelotrichaceae	g__Erysipelotrichaceae UCG-004	s__uncultured bacterium
OTU_409	k__Bacteria	p__Firmicutes	c__Clostridia	o__Clostridiales	f__Lachnospiraceae
OTU_112	k__Bacteria	p__Firmicutes	c__Clostridia	o__Clostridiales	f__Lachnospiraceae
OTU_131	k__Bacteria	p__Firmicutes	c__Clostridia	o__Clostridiales	f__Lachnospiraceae	g__uncultured	s__uncultured bacterium
OTU_973	k__Bacteria	p__Actinobacteria	c__Acidimicrobiia	o__Microtrichales	f__Iamiaceae	g__Iamia	s__
OTU_104	k__Bacteria	p__Bacteroidetes	c__Bacteroidia	o__Bacteroidales	f__Rikenellaceae	g__Alistipes	s__uncultured bacterium
OTU_1203	k__Bacteria	p__Proteobacteria	c__Alphaproteobacteria	o__Rhizobiales	f__Hyphomicrobiaceae	g__Hyphomicrobium
OTU_1081	k__Bacteria	p__Firmicutes	c__Bacilli	o__Lactobacillales	f__Lactobacillaceae	g__Lactobacillus
OTU_1387	Unassigned
OTU_1466	k__Bacteria	p__Firmicutes	c__Clostridia	o__Clostridiales	f__Clostridiaceae 1	g__Clostridium sensu stricto 1	s__uncultured bacterium
OTU_1379	k__Bacteria	p__Bacteroidetes	c__Bacteroidia	o__Bacteroidales	f__Bacteroidaceae	g__Bacteroides	s__uncultured bacterium
OTU_142	k__Bacteria	p__Firmicutes	c__Clostridia	o__Clostridiales	f__Lachnospiraceae	g__uncultured	s__uncultured bacterium
OTU_837	k__Bacteria	p__Hydrogenedentes	c__Hydrogenedentia	o__Hydrogenedentiales	f__Hydrogenedensaceae
OTU_1058	k__Bacteria	p__Firmicutes	c__Clostridia	o__Clostridiales	f__Lachnospiraceae	g__uncultured	s__uncultured bacterium
OTU_137	k__Bacteria	p__Firmicutes	c__Clostridia	o__Clostridiales	f__Ruminococcaceae	g__Ruminiclostridium 9	s__uncultured bacterium
OTU_1184	k__Bacteria	p__Tenericutes	c__Mollicutes	o__Mollicutes RF39	f__uncultured bacterium	g__uncultured bacterium	s__uncultured bacterium
OTU_709	k__Bacteria	p__Firmicutes	c__Clostridia	o__Clostridiales	f__Lachnospiraceae
OTU_177	k__Bacteria	p__Firmicutes	c__Clostridia	o__Clostridiales	f__Ruminococcaceae	g__Ruminococcaceae UCG-014	s__uncultured bacterium
OTU_596	k__Bacteria	p__Bacteroidetes	c__Bacteroidia	o__Bacteroidales	f__Muribaculaceae	g__uncultured bacterium	s__uncultured bacterium
OTU_1192	k__Bacteria	p__Chloroflexi	c__Anaerolineae	o__Ardenticatenales	f__uncultured	g__uncultured bacterium	s__uncultured bacterium
OTU_1007	k__Bacteria	p__Actinobacteria	c__Actinobacteria	o__Micrococcales	f__Micrococcaceae
OTU_288	k__Bacteria	p__Firmicutes	c__Clostridia	o__Clostridiales	f__Lachnospiraceae	g__Lachnospiraceae FCS020 group	s__uncultured bacterium
OTU_470	k__Bacteria	p__Firmicutes	c__Clostridia	o__Clostridiales	f__Lachnospiraceae	g__uncultured	s__uncultured bacterium
OTU_306	k__Bacteria	p__Firmicutes	c__Clostridia	o__Clostridiales	f__Lachnospiraceae	g__uncultured	s__uncultured bacterium
OTU_1343	k__Bacteria	p__Firmicutes	c__Clostridia	o__Clostridiales	f__Ruminococcaceae	g__Ruminiclostridium	s__
OTU_957	k__Bacteria	p__Proteobacteria	c__Gammaproteobacteria	o__Thiotrichales	f__Thiotrichaceae	g__Thiothrix
OTU_1479	Unassigned
OTU_624	k__Bacteria	p__Tenericutes	c__Mollicutes	o__Mollicutes RF39	f__uncultured bacterium	g__uncultured bacterium	s__uncultured bacterium
OTU_731	k__Bacteria	p__Proteobacteria	c__Deltaproteobacteria	o__Myxococcales	f__P3OB-42	g__uncultured delta proteobacterium	s__uncultured delta proteobacterium
OTU_1458	Unassigned
OTU_1003	k__Bacteria	p__Bacteroidetes	c__Bacteroidia	o__Bacteroidales
OTU_17	k__Bacteria	p__Firmicutes	c__Bacilli	o__Lactobacillales	f__Streptococcaceae	g__Lactococcus	s__Lactococcus lactis
OTU_930	k__Bacteria	p__Planctomycetes	c__Planctomycetacia	o__Pirellulales	f__Pirellulaceae	g__uncultured	s__
OTU_1259	k__Bacteria	p__Firmicutes	c__Clostridia	o__Clostridiales	f__Clostridiaceae 1	g__Clostridium sensu stricto 1	s__uncultured bacterium
OTU_256	k__Bacteria	p__Firmicutes	c__Erysipelotrichia	o__Erysipelotrichales	f__Erysipelotrichaceae	g__Erysipelatoclostridium
OTU_1107	k__Bacteria	p__Bacteroidetes	c__Bacteroidia	o__Bacteroidales	f__Rikenellaceae	g__Alistipes	s__uncultured bacterium
OTU_1128	k__Bacteria	p__Firmicutes	c__Clostridia	o__Clostridiales	f__Lachnospiraceae
OTU_1565	k__Bacteria	p__Fusobacteria	c__Fusobacteriia	o__Fusobacteriales	f__Leptotrichiaceae	g__Leptotrichia	s__uncultured bacterium
OTU_1311	k__Bacteria	p__Proteobacteria	c__Alphaproteobacteria	o__uncultured
OTU_740	k__Bacteria	p__Acidobacteria	c__Aminicenantia	o__Aminicenantales	f__uncultured bacterium	g__uncultured bacterium	s__uncultured bacterium
OTU_598	k__Bacteria	p__Bacteroidetes	c__Bacteroidia	o__Bacteroidales	f__F082	g__uncultured rumen bacterium	s__uncultured rumen bacterium
OTU_1295	k__Bacteria	p__Firmicutes	c__Clostridia	o__Clostridiales	f__Ruminococcaceae	g__Ruminiclostridium 1	s__uncultured bacterium
OTU_591	k__Bacteria	p__Chloroflexi	c__Anaerolineae	o__Caldilineales	f__Caldilineaceae	g__uncultured
OTU_856	k__Bacteria	p__Firmicutes	c__Clostridia	o__Clostridiales	f__Christensenellaceae	g__Christensenellaceae R-7 group	s__uncultured bacterium
OTU_1173	k__Bacteria	p__Firmicutes	c__Clostridia	o__Clostridiales	f__Lachnospiraceae	g__Lachnospiraceae NK4A136 group	s__uncultured bacterium
OTU_1064	k__Bacteria	p__Firmicutes	c__Erysipelotrichia	o__Erysipelotrichales	f__Erysipelotrichaceae	g__Dubosiella	s__uncultured bacterium
OTU_181	k__Bacteria	p__Firmicutes	c__Clostridia	o__Clostridiales	f__Lachnospiraceae	g__uncultured	s__uncultured bacterium
OTU_952	k__Bacteria	p__Proteobacteria	c__Alphaproteobacteria	o__Rhodobacterales	f__Rhodobacteraceae
OTU_166	k__Bacteria	p__Bacteroidetes	c__Bacteroidia	o__Bacteroidales	f__Muribaculaceae	g__uncultured bacterium	s__uncultured bacterium
OTU_1125	k__Bacteria	p__Firmicutes	c__Clostridia	o__Clostridiales	f__Lachnospiraceae	g__Lachnospiraceae NK4A136 group	s__uncultured bacterium
OTU_1523	k__Bacteria	p__Firmicutes	c__Clostridia	o__Clostridiales	f__Lachnospiraceae	g__Lachnospiraceae NK4A136 group	s__uncultured bacterium
OTU_172	k__Bacteria	p__Firmicutes	c__Clostridia	o__Clostridiales	f__Lachnospiraceae	g__Lachnospiraceae NK4A136 group	s__uncultured bacterium
OTU_118	k__Bacteria	p__Firmicutes	c__Clostridia	o__Clostridiales	f__Lachnospiraceae	g__Lachnospiraceae NK4A136 group	s__uncultured bacterium
OTU_31	k__Bacteria	p__Firmicutes	c__Clostridia	o__Clostridiales	f__Lachnospiraceae	g__Lachnospiraceae NK4A136 group	s__uncultured bacterium
OTU_577	k__Bacteria	p__Firmicutes	c__Clostridia	o__Clostridiales	f__Lachnospiraceae	g__Roseburia	s__uncultured bacterium
OTU_716	k__Bacteria	p__Tenericutes	c__Mollicutes	o__Mollicutes RF39	f__uncultured bacterium	g__uncultured bacterium	s__uncultured bacterium
OTU_1150	k__Bacteria	p__Chloroflexi	c__Anaerolineae	o__Anaerolineales	f__Anaerolineaceae	g__Pelolinea	s__uncultured bacterium
OTU_366	k__Bacteria	p__Firmicutes	c__Clostridia	o__Clostridiales	f__Ruminococcaceae	g__Ruminococcaceae UCG-014	s__uncultured bacterium
OTU_587	k__Bacteria	p__Firmicutes	c__Clostridia	o__Clostridiales	f__Ruminococcaceae	g__Harryflintia
OTU_298	k__Bacteria	p__Firmicutes	c__Clostridia	o__Clostridiales	f__Ruminococcaceae	g__Ruminococcaceae UCG-013	s__uncultured bacterium
OTU_497	k__Bacteria	p__Firmicutes	c__Clostridia	o__Clostridiales	f__Ruminococcaceae	g__Ruminococcus 1	s__uncultured bacterium
OTU_1363	k__Bacteria	p__Chloroflexi	c__Anaerolineae	o__Anaerolineales	f__Anaerolineaceae	g__uncultured	s__uncultured bacterium
OTU_189	k__Bacteria	p__Firmicutes	c__Clostridia	o__Clostridiales	f__Lachnospiraceae	g__[Eubacterium] xylanophilum group	s__uncultured bacterium
OTU_286	k__Bacteria	p__Firmicutes	c__Clostridia	o__Clostridiales	f__Lachnospiraceae	g__uncultured	s__uncultured bacterium
OTU_1161	k__Bacteria	p__Firmicutes	c__Clostridia	o__Clostridiales	f__Lachnospiraceae	g__Lachnospiraceae NK4A136 group	s__uncultured bacterium
OTU_1505	k__Bacteria	p__Bacteroidetes	c__Bacteroidia	o__Bacteroidales	f__Muribaculaceae	g__uncultured bacterium	s__uncultured bacterium
OTU_401	k__Bacteria	p__Chloroflexi	c__Anaerolineae	o__Anaerolineales	f__Anaerolineaceae	g__uncultured	s__uncultured bacterium
OTU_1009	k__Bacteria	p__Firmicutes	c__Bacilli	o__Lactobacillales	f__Lactobacillaceae	g__Lactobacillus	s__uncultured Lactobacillaceae bacterium
OTU_147	k__Bacteria	p__Bacteroidetes	c__Bacteroidia	o__Bacteroidales	f__Muribaculaceae	g__uncultured bacterium	s__uncultured bacterium
OTU_243	k__Bacteria	p__Firmicutes	c__Clostridia	o__Clostridiales	f__Lachnospiraceae	g__GCA-900066575	s__uncultured bacterium
OTU_810	k__Bacteria	p__Proteobacteria	c__Alphaproteobacteria	o__Rhizobiales	f__Rhizobiales Incertae Sedis	g__Bauldia
OTU_1349	k__Bacteria	p__Acidobacteria	c__Blastocatellia (Subgroup 4)	o__DS-100	f__uncultured bacterium	g__uncultured bacterium	s__uncultured bacterium
OTU_1394	k__Bacteria	p__Kiritimatiellaeota	c__Kiritimatiellae	o__WCHB1-41
OTU_1296	k__Bacteria	p__Proteobacteria	c__Gammaproteobacteria	o__Pseudomonadales	f__Moraxellaceae	g__Acinetobacter	s__
OTU_285	k__Bacteria	p__Firmicutes	c__Clostridia	o__Clostridiales	f__Ruminococcaceae
OTU_58	k__Bacteria	p__Bacteroidetes	c__Bacteroidia	o__Bacteroidales	f__Rikenellaceae	g__Alistipes	s__uncultured bacterium
OTU_124	k__Bacteria	p__Firmicutes	c__Clostridia	o__Clostridiales	f__Lachnospiraceae	g__uncultured	s__uncultured bacterium
OTU_965	k__Bacteria	p__Actinobacteria	c__Acidimicrobiia	o__Microtrichales	f__Microtrichaceae	g__uncultured	s__uncultured bacterium
OTU_946	k__Bacteria	p__Firmicutes	c__Clostridia	o__Clostridiales	f__Lachnospiraceae
OTU_981	k__Bacteria	p__Firmicutes	c__Clostridia	o__Clostridiales	f__Lachnospiraceae	g__GCA-900066575	s__uncultured bacterium
OTU_1290	k__Bacteria	p__Firmicutes	c__Clostridia	o__Clostridiales	f__Ruminococcaceae	g__Ruminococcaceae UCG-010	s__uncultured bacterium
OTU_601	k__Bacteria	p__Actinobacteria	c__Actinobacteria	o__Micrococcales	f__Microbacteriaceae	g__Leucobacter	s__
OTU_482	k__Bacteria	p__Firmicutes	c__Clostridia	o__Clostridiales	f__Ruminococcaceae	g__Anaerotruncus	s__
OTU_404	k__Bacteria	p__Firmicutes	c__Clostridia	o__Clostridiales	f__Ruminococcaceae	g__Ruminiclostridium 9	s__uncultured bacterium
OTU_1594	k__Bacteria	p__Firmicutes	c__Clostridia	o__Clostridiales	f__Lachnospiraceae	g__uncultured	s__uncultured bacterium
OTU_1492	k__Bacteria	p__Tenericutes	c__Mollicutes	o__Mollicutes RF39	f__uncultured rumen bacterium	g__uncultured rumen bacterium	s__uncultured rumen bacterium
OTU_1386	k__Bacteria	p__Firmicutes	c__Clostridia	o__Clostridiales	f__Lachnospiraceae	g__Fusicatenibacter	s__uncultured bacterium
OTU_1477	k__Bacteria	p__Firmicutes	c__Clostridia	o__Clostridiales	f__Lachnospiraceae	g__uncultured	s__uncultured bacterium
OTU_1100	k__Bacteria	p__Firmicutes	c__Bacilli	o__Lactobacillales	f__Lactobacillaceae	g__Lactobacillus	s__uncultured bacterium
OTU_1260	k__Bacteria	p__Planctomycetes	c__Planctomycetacia	o__Pirellulales	f__Pirellulaceae	g__Pirellula	s__uncultured bacterium
OTU_1090	k__Bacteria	p__Bacteroidetes	c__Bacteroidia	o__Chitinophagales	f__Saprospiraceae	g__uncultured	s__uncultured Saprospiraceae bacterium
OTU_382	k__Bacteria	p__Firmicutes	c__Clostridia	o__Clostridiales	f__Lachnospiraceae
OTU_1017	k__Bacteria	p__Actinobacteria	c__Actinobacteria	o__Frankiales	f__Nakamurellaceae	g__Nakamurella	s__
OTU_1474	k__Bacteria	p__Bacteroidetes	c__Bacteroidia	o__Bacteroidales	f__Muribaculaceae	g__uncultured bacterium	s__uncultured bacterium
OTU_1024	k__Bacteria	p__Verrucomicrobia	c__Verrucomicrobiae	o__Pedosphaerales	f__Pedosphaeraceae
OTU_226	k__Bacteria	p__Firmicutes	c__Clostridia	o__Clostridiales	f__Lachnospiraceae	g__Lachnospiraceae NK4A136 group	s__uncultured bacterium
OTU_1268	k__Bacteria	p__Planctomycetes	c__Planctomycetacia	o__Pirellulales	f__Pirellulaceae	g__Pirellula	s__metagenome
OTU_1580	k__Bacteria	p__Firmicutes	c__Clostridia	o__Clostridiales	f__Ruminococcaceae	g__Ruminococcaceae UCG-014	s__uncultured bacterium
OTU_995	k__Bacteria	p__Bacteroidetes	c__Bacteroidia	o__Bacteroidales	f__Muribaculaceae	g__uncultured bacterium	s__uncultured bacterium
OTU_326	k__Bacteria	p__Firmicutes	c__Clostridia	o__Clostridiales	f__Ruminococcaceae	g__Ruminiclostridium	s__uncultured bacterium
OTU_544	k__Bacteria	p__Bacteroidetes	c__Bacteroidia	o__Bacteroidales	f__Muribaculaceae	g__uncultured bacterium	s__uncultured bacterium
OTU_1149	k__Bacteria	p__Synergistetes	c__Synergistia	o__Synergistales	f__Synergistaceae	g__JGI-0000079-D21	s__uncultured bacterium
OTU_1483	k__Bacteria	p__Firmicutes	c__Bacilli	o__Lactobacillales	f__Lactobacillaceae	g__Lactobacillus	s__uncultured bacterium
OTU_1013	k__Bacteria	p__Bacteroidetes	c__Bacteroidia	o__Bacteroidales	f__Muribaculaceae	g__uncultured bacterium	s__uncultured bacterium
OTU_1210	k__Bacteria	p__Firmicutes	c__Clostridia	o__Clostridiales	f__Lachnospiraceae	g__uncultured	s__uncultured bacterium
OTU_1120	k__Bacteria	p__Proteobacteria	c__Gammaproteobacteria	o__Cellvibrionales	f__Spongiibacteraceae	g__BD1-7 clade	s__uncultured bacterium
OTU_803	k__Bacteria	p__Firmicutes	c__Clostridia	o__Clostridiales	f__Lachnospiraceae	g__uncultured
OTU_1129	k__Bacteria	p__Firmicutes	c__Clostridia	o__Clostridiales	f__Clostridiales vadinBB60 group	g__uncultured bacterium	s__uncultured bacterium
OTU_278	k__Bacteria	p__Proteobacteria	c__Deltaproteobacteria	o__Syntrophobacterales	f__Syntrophaceae	g__Smithella
OTU_958	k__Bacteria	p__Firmicutes	c__Clostridia	o__Clostridiales	f__Clostridiaceae 1	g__Clostridium sensu stricto 1	s__uncultured bacterium
OTU_1540	k__Bacteria	p__Firmicutes	c__Clostridia	o__Clostridiales	f__Lachnospiraceae	g__uncultured	s__uncultured bacterium
OTU_1062	k__Bacteria	p__Chloroflexi	c__Anaerolineae	o__Anaerolineales	f__Anaerolineaceae	g__uncultured
OTU_164	k__Bacteria	p__Firmicutes	c__Clostridia	o__Clostridiales	f__Lachnospiraceae	g__GCA-900066575	s__uncultured bacterium
OTU_501	k__Bacteria	p__Firmicutes	c__Clostridia	o__Clostridiales	f__Lachnospiraceae	g__uncultured	s__uncultured bacterium
OTU_1181	k__Bacteria	p__Firmicutes	c__Clostridia	o__Clostridiales	f__Ruminococcaceae	g__uncultured	s__uncultured bacterium
OTU_436	k__Bacteria	p__Aegiribacteria
OTU_83	k__Bacteria	p__Bacteroidetes	c__Bacteroidia	o__Bacteroidales	f__Muribaculaceae	g__uncultured bacterium	s__uncultured bacterium
OTU_808	k__Bacteria	p__Epsilonbacteraeota	c__Campylobacteria	o__Campylobacterales	f__Arcobacteraceae	g__Arcobacter	s__
OTU_1414	k__Bacteria	p__Firmicutes	c__Clostridia	o__Clostridiales	f__Lachnospiraceae	g__uncultured	s__uncultured bacterium
OTU_1480	k__Bacteria	p__Firmicutes	c__Clostridia	o__Clostridiales	f__Lachnospiraceae	g__uncultured	s__uncultured bacterium
OTU_248	k__Bacteria	p__Bacteroidetes	c__Bacteroidia	o__Bacteroidales	f__Muribaculaceae	g__uncultured bacterium	s__uncultured bacterium
OTU_1250	k__Bacteria	p__Proteobacteria	c__Deltaproteobacteria	o__Sva0485
OTU_79	k__Bacteria	p__Firmicutes	c__Clostridia	o__Clostridiales	f__Ruminococcaceae	g__Ruminococcus 1	s__uncultured bacterium
OTU_1526	k__Bacteria	p__Firmicutes	c__Clostridia	o__Clostridiales	f__Lachnospiraceae	g__Lachnospiraceae NK4A136 group	s__uncultured bacterium
OTU_477	k__Bacteria	p__Firmicutes	c__Clostridia	o__Clostridiales	f__Lachnospiraceae	g__Lachnospiraceae NK4A136 group	s__uncultured bacterium
OTU_191	k__Bacteria	p__Firmicutes	c__Clostridia	o__Clostridiales	f__Lachnospiraceae	g__Lachnospiraceae NK4A136 group	s__uncultured bacterium
OTU_1053	k__Bacteria	p__Firmicutes	c__Clostridia	o__Clostridiales	f__Ruminococcaceae	g__Ruminococcaceae UCG-014	s__uncultured bacterium
OTU_961	k__Bacteria	p__Bacteroidetes	c__Bacteroidia	o__Cytophagales	f__Cyclobacteriaceae
OTU_927	k__Bacteria	p__Proteobacteria	c__Gammaproteobacteria	o__Betaproteobacteriales	f__Burkholderiaceae	g__Acidovorax
OTU_1504	k__Bacteria	p__Firmicutes	c__Clostridia	o__Clostridiales	f__Ruminococcaceae	g__Negativibacillus
OTU_499	k__Bacteria	p__Firmicutes	c__Erysipelotrichia	o__Erysipelotrichales	f__Erysipelotrichaceae	g__uncultured	s__uncultured bacterium
OTU_970	k__Bacteria	p__Spirochaetes	c__Spirochaetia	o__Spirochaetales	f__Spirochaetaceae	g__Spirochaeta 2	s__
OTU_1110	k__Bacteria	p__Firmicutes	c__Clostridia	o__Clostridiales	f__Lachnospiraceae	g__uncultured	s__uncultured bacterium
OTU_1197	k__Bacteria	p__Firmicutes	c__Clostridia	o__Clostridiales	f__Lachnospiraceae	g__uncultured	s__uncultured bacterium
OTU_881	k__Bacteria	p__Actinobacteria	c__Actinobacteria	o__Micrococcales	f__Dermatophilaceae	g__uncultured
OTU_405	k__Bacteria	p__Firmicutes	c__Clostridia	o__DTU014	f__uncultured bacterium	g__uncultured bacterium	s__uncultured bacterium
OTU_1103	k__Bacteria	p__Firmicutes	c__Clostridia	o__Clostridiales	f__Lachnospiraceae	g__uncultured	s__uncultured bacterium
OTU_714	k__Bacteria	p__Firmicutes	c__Clostridia	o__Clostridiales	f__Lachnospiraceae	g__uncultured	s__uncultured bacterium
OTU_825	k__Bacteria	p__Firmicutes	c__Erysipelotrichia	o__Erysipelotrichales	f__Erysipelotrichaceae	g__Catenibacterium	s__uncultured bacterium
OTU_120	k__Bacteria	p__Bacteroidetes	c__Bacteroidia	o__Bacteroidales	f__Rikenellaceae	g__Rikenellaceae RC9 gut group	s__uncultured bacterium
OTU_1163	k__Bacteria	p__Firmicutes	c__Clostridia	o__Clostridiales	f__Lachnospiraceae	g__uncultured	s__uncultured bacterium
OTU_1481	k__Bacteria	p__Bacteroidetes	c__Bacteroidia	o__Bacteroidales	f__Muribaculaceae	g__uncultured bacterium	s__uncultured bacterium
OTU_1382	k__Bacteria	p__Bacteroidetes	c__Bacteroidia	o__Flavobacteriales	f__NS9 marine group
OTU_235	k__Bacteria	p__Firmicutes	c__Clostridia	o__Clostridiales	f__Clostridiales vadinBB60 group	g__uncultured bacterium	s__uncultured bacterium
OTU_778	k__Bacteria	p__Tenericutes	c__Mollicutes	o__Mollicutes RF39	f__uncultured bacterium	g__uncultured bacterium	s__uncultured bacterium
OTU_1205	k__Bacteria	p__Firmicutes	c__Clostridia	o__Clostridiales	f__Lachnospiraceae	g__uncultured	s__uncultured bacterium
OTU_230	k__Bacteria	p__Firmicutes	c__Clostridia	o__Clostridiales	f__Lachnospiraceae	g__Lachnoclostridium	s__uncultured bacterium
OTU_644	k__Bacteria	p__Verrucomicrobia	c__Verrucomicrobiae	o__Verrucomicrobiales	f__Akkermansiaceae	g__Akkermansia	s__uncultured bacterium
OTU_791	k__Bacteria	p__Acidobacteria	c__Subgroup 6	o__uncultured bacterium	f__uncultured bacterium	g__uncultured bacterium	s__uncultured bacterium
OTU_531	k__Bacteria	p__Firmicutes	c__Clostridia	o__Clostridiales	f__Ruminococcaceae	g__uncultured	s__uncultured bacterium
OTU_569	k__Bacteria	p__Atribacteria	c__JS1	o__uncultured bacterium	f__uncultured bacterium	g__uncultured bacterium	s__uncultured bacterium
OTU_1219	k__Bacteria	p__Firmicutes	c__Bacilli	o__Lactobacillales	f__Lactobacillaceae	g__Lactobacillus
OTU_50	k__Bacteria	p__Proteobacteria	c__Gammaproteobacteria	o__Betaproteobacteriales	f__Burkholderiaceae	g__Parasutterella	s__uncultured organism
OTU_420	k__Bacteria	p__Kiritimatiellaeota	c__Kiritimatiellae	o__WCHB1-41	f__uncultured bacterium	g__uncultured bacterium	s__uncultured bacterium
OTU_1354	k__Bacteria	p__Firmicutes	c__Clostridia	o__Clostridiales	f__Lachnospiraceae	g__Lachnospiraceae NK4A136 group	s__uncultured bacterium
OTU_60	k__Bacteria	p__Firmicutes	c__Clostridia	o__Clostridiales	f__Lachnospiraceae	g__uncultured	s__uncultured bacterium
OTU_1409	k__Bacteria	p__Firmicutes	c__Clostridia	o__Clostridiales	f__Lachnospiraceae	g__Lachnospiraceae NK4A136 group	s__uncultured bacterium
OTU_1138	k__Bacteria	p__Firmicutes	c__Clostridia	o__Clostridiales	f__Lachnospiraceae	g__Lachnospiraceae NK4A136 group	s__uncultured bacterium
OTU_412	k__Bacteria	p__Firmicutes	c__Clostridia	o__Clostridiales	f__Lachnospiraceae	g__Lachnospiraceae NK4A136 group	s__uncultured bacterium
OTU_1221	k__Bacteria	p__Bacteroidetes	c__Bacteroidia	o__Bacteroidales	f__Rikenellaceae	g__Alistipes	s__uncultured bacterium
OTU_210	k__Bacteria	p__Firmicutes	c__Clostridia	o__Clostridiales	f__Lachnospiraceae	g__uncultured	s__uncultured bacterium
OTU_188	k__Bacteria	p__Firmicutes	c__Clostridia	o__Clostridiales	f__Lachnospiraceae	g__uncultured	s__uncultured bacterium
OTU_541	k__Bacteria	p__Firmicutes	c__Clostridia	o__Clostridiales	f__Ruminococcaceae	g__Ruminococcaceae UCG-010	s__uncultured bacterium
OTU_1246	k__Bacteria	p__Chloroflexi	c__Anaerolineae	o__SJA-15	f__uncultured bacterium	g__uncultured bacterium	s__uncultured bacterium
OTU_1314	k__Bacteria	p__Firmicutes	c__Clostridia	o__Clostridiales	f__Lachnospiraceae	g__uncultured	s__uncultured bacterium
OTU_1187	k__Bacteria	p__Proteobacteria	c__Gammaproteobacteria	o__Betaproteobacteriales	f__Rhodocyclaceae	g__uncultured
OTU_1435	k__Bacteria	p__Firmicutes	c__Clostridia	o__Clostridiales	f__Lachnospiraceae	g__uncultured	s__uncultured bacterium
OTU_1412	k__Bacteria	p__Firmicutes	c__Clostridia	o__Clostridiales	f__Ruminococcaceae	g__uncultured
OTU_1327	k__Bacteria	p__Firmicutes	c__Clostridia	o__Clostridiales	f__Ruminococcaceae	g__Ruminococcus 2	s__uncultured bacterium
OTU_391	k__Bacteria	p__Tenericutes	c__Mollicutes	o__Mollicutes RF39	f__uncultured bacterium	g__uncultured bacterium	s__uncultured bacterium
OTU_1158	k__Bacteria	p__Bacteroidetes	c__Bacteroidia	o__Bacteroidales	f__Muribaculaceae	g__uncultured bacterium	s__uncultured bacterium
OTU_1498	k__Bacteria	p__Firmicutes	c__Clostridia	o__Clostridiales	f__Lachnospiraceae	g__Lachnospiraceae NK4A136 group	s__uncultured bacterium
OTU_616	k__Bacteria	p__Firmicutes	c__Clostridia	o__Clostridiales	f__Peptococcaceae	g__uncultured	s__uncultured bacterium
OTU_268	k__Bacteria	p__Firmicutes	c__Clostridia	o__Clostridiales	f__Lachnospiraceae	g__[Eubacterium] xylanophilum group	s__uncultured bacterium
OTU_1202	k__Bacteria	p__Planctomycetes	c__Phycisphaerae	o__Phycisphaerales	f__AKAU3564 sediment group
OTU_1307	k__Bacteria	p__Bacteroidetes	c__Bacteroidia	o__Bacteroidales	f__Rikenellaceae	g__Alistipes	s__uncultured bacterium
OTU_396	k__Bacteria	p__Bacteroidetes	c__Bacteroidia	o__Bacteroidales	f__009E01-B-SD-P15	g__uncultured bacterium	s__uncultured bacterium
OTU_751	k__Bacteria	p__Firmicutes	c__Clostridia	o__Clostridiales	f__Lachnospiraceae
OTU_1304	k__Bacteria	p__Proteobacteria	c__Alphaproteobacteria	o__Rhizobiales	f__Hyphomicrobiaceae	g__Pedomicrobium	s__
OTU_348	k__Bacteria	p__Firmicutes	c__Clostridia	o__Clostridiales	f__Ruminococcaceae	g__Ruminiclostridium	s__uncultured bacterium
OTU_1004	k__Bacteria	p__Bacteroidetes	c__Bacteroidia	o__Bacteroidales	f__Muribaculaceae	g__uncultured bacterium	s__uncultured bacterium
OTU_253	k__Bacteria	p__Firmicutes	c__Clostridia	o__Clostridiales	f__Ruminococcaceae	g__UBA1819	s__uncultured bacterium
OTU_929	k__Bacteria	p__Firmicutes	c__Clostridia	o__Clostridiales	f__Lachnospiraceae	g__uncultured	s__uncultured bacterium
OTU_1141	k__Bacteria	p__Bacteroidetes	c__Bacteroidia	o__Bacteroidales	f__Muribaculaceae	g__Muribaculum	s__uncultured bacterium
OTU_1170	k__Bacteria	p__Bacteroidetes	c__Bacteroidia	o__Bacteroidales	f__Dysgonomonadaceae	g__Proteiniphilum	s__uncultured bacterium
OTU_252	k__Bacteria	p__Firmicutes	c__Clostridia	o__Clostridiales	f__Ruminococcaceae	g__Ruminococcus 1	s__uncultured bacterium
OTU_21	k__Bacteria	p__Firmicutes	c__Bacilli	o__Lactobacillales	f__Lactobacillaceae	g__Lactobacillus
OTU_1111	k__Bacteria	p__Firmicutes	c__Clostridia	o__Clostridiales
OTU_1279	k__Bacteria	p__Firmicutes	c__Clostridia	o__Clostridiales	f__Lachnospiraceae	g__Lachnospiraceae NK4A136 group	s__uncultured bacterium
OTU_25	k__Bacteria	p__Proteobacteria	c__Deltaproteobacteria	o__Desulfovibrionales	f__Desulfovibrionaceae	g__uncultured	s__uncultured bacterium
OTU_899	k__Bacteria	p__Firmicutes	c__Clostridia	o__Clostridiales	f__Lachnospiraceae
OTU_966	k__Bacteria	p__Patescibacteria	c__Saccharimonadia	o__Saccharimonadales
OTU_1176	k__Bacteria	p__Planctomycetes	c__Planctomycetacia	o__Pirellulales	f__Pirellulaceae	g__Pirellula	s__
OTU_846	k__Bacteria	p__Firmicutes	c__Clostridia	o__Clostridiales	f__Lachnospiraceae	g__uncultured
OTU_931	k__Bacteria	p__Firmicutes	c__Clostridia	o__Clostridiales	f__Lachnospiraceae	g__Lachnospiraceae NK4A136 group	s__uncultured bacterium
OTU_769	k__Bacteria	p__Firmicutes	c__Clostridia	o__Clostridiales	f__Lachnospiraceae	g__uncultured	s__uncultured bacterium
OTU_330	k__Bacteria	p__Firmicutes	c__Clostridia	o__Clostridiales	f__Lachnospiraceae
OTU_657	k__Bacteria	p__Bacteroidetes	c__Bacteroidia	o__Bacteroidales	f__Muribaculaceae	g__uncultured bacterium	s__uncultured bacterium
OTU_604	k__Bacteria	p__WS1	c__uncultured bacterium	o__uncultured bacterium	f__uncultured bacterium	g__uncultured bacterium	s__uncultured bacterium
OTU_71	k__Bacteria	p__Firmicutes	c__Clostridia	o__Clostridiales	f__Lachnospiraceae	g__Lachnoclostridium	s__uncultured bacterium
OTU_1528	k__Bacteria	p__Firmicutes	c__Clostridia	o__Clostridiales	f__Ruminococcaceae	g__Ruminococcaceae UCG-005
OTU_1249	k__Bacteria	p__Bacteroidetes	c__Bacteroidia	o__Bacteroidales	f__Muribaculaceae	g__uncultured bacterium	s__uncultured bacterium
OTU_403	k__Bacteria	p__Firmicutes	c__Clostridia	o__Clostridiales	f__Lachnospiraceae	g__uncultured	s__uncultured bacterium
OTU_748	k__Bacteria	p__Armatimonadetes	c__uncultured	o__uncultured bacterium	f__uncultured bacterium	g__uncultured bacterium	s__uncultured bacterium
OTU_1130	k__Bacteria	p__Firmicutes	c__Clostridia	o__Clostridiales	f__Lachnospiraceae
OTU_1408	Unassigned
OTU_474	k__Bacteria	p__Tenericutes	c__Mollicutes	o__Mollicutes RF39	f__uncultured bacterium	g__uncultured bacterium	s__uncultured bacterium
OTU_1005	k__Bacteria	p__Bacteroidetes	c__Bacteroidia	o__Bacteroidales	f__Muribaculaceae	g__uncultured bacterium	s__uncultured bacterium
OTU_251	k__Bacteria	p__Firmicutes	c__Clostridia	o__Clostridiales	f__Lachnospiraceae
OTU_1516	k__Bacteria	p__Proteobacteria	c__Gammaproteobacteria	o__Pseudomonadales	f__Pseudomonadaceae	g__Pseudomonas
OTU_316	k__Bacteria	p__Firmicutes	c__Clostridia	o__Clostridiales	f__Lachnospiraceae	g__Lachnospiraceae NK4A136 group	s__uncultured bacterium
OTU_1208	k__Bacteria	p__Firmicutes	c__Clostridia	o__Clostridiales	f__Family XIII	g__[Eubacterium] nodatum group	s__uncultured bacterium
OTU_707	k__Bacteria	p__Proteobacteria	c__Deltaproteobacteria	o__Myxococcales	f__Archangiaceae	g__Anaeromyxobacter
OTU_342	k__Bacteria	p__Firmicutes	c__Clostridia	o__Clostridiales	f__Lachnospiraceae	g__uncultured	s__uncultured bacterium
OTU_199	k__Bacteria	p__Firmicutes	c__Clostridia	o__Clostridiales	f__Lachnospiraceae	g__Lachnospiraceae NK4A136 group	s__uncultured bacterium
OTU_1407	k__Bacteria	p__Chloroflexi	c__Anaerolineae	o__Caldilineales	f__Caldilineaceae	g__uncultured
OTU_533	k__Archaea	p__Euryarchaeota	c__Methanobacteria	o__Methanobacteriales	f__Methanobacteriaceae	g__Methanobrevibacter	s__uncultured archaeon
OTU_1252	k__Bacteria	p__Firmicutes	c__Clostridia	o__Clostridiales	f__Lachnospiraceae	g__uncultured	s__uncultured bacterium
OTU_1126	k__Bacteria	p__Tenericutes	c__Mollicutes	o__Mollicutes RF39	f__uncultured bacterium	g__uncultured bacterium	s__uncultured bacterium
OTU_583	k__Bacteria	p__Firmicutes	c__Clostridia	o__Clostridiales	f__Ruminococcaceae	g__[Eubacterium] coprostanoligenes group
OTU_599	k__Bacteria	p__Firmicutes	c__Clostridia	o__Clostridiales	f__Gracilibacteraceae	g__Gracilibacter
OTU_656	k__Bacteria	p__Firmicutes	c__Bacilli	o__Bacillales	f__Planococcaceae	g__Sporosarcina	s__Sporosarcina pasteurii
OTU_1019	k__Bacteria	p__Firmicutes	c__Clostridia	o__Clostridiales	f__Gracilibacteraceae	g__Lutispora
OTU_1426	k__Bacteria	p__Proteobacteria	c__Alphaproteobacteria	o__Rhodobacterales	f__Rhodobacteraceae	g__Rhodobacter	s__
OTU_935	k__Bacteria	p__Firmicutes	c__Clostridia	o__Clostridiales	f__Lachnospiraceae	g__uncultured	s__uncultured bacterium
OTU_652	k__Bacteria	p__Proteobacteria	c__Gammaproteobacteria	o__Xanthomonadales	f__Xanthomonadaceae	g__Thermomonas	s__uncultured bacterium
OTU_536	k__Bacteria	p__Firmicutes	c__Clostridia	o__Clostridiales	f__Ruminococcaceae	g__Ruminiclostridium	s__uncultured bacterium
OTU_844	k__Bacteria	p__Firmicutes	c__Clostridia	o__Clostridiales	f__Ruminococcaceae	g__uncultured
OTU_260	k__Bacteria	p__Firmicutes	c__Clostridia	o__Clostridiales	f__Lachnospiraceae	g__Roseburia	s__uncultured bacterium
OTU_581	k__Bacteria	p__Tenericutes	c__Mollicutes	o__Mollicutes RF39	f__uncultured bacterium	g__uncultured bacterium	s__uncultured bacterium
OTU_1298	k__Bacteria	p__Fibrobacteres	c__Fibrobacteria	o__Fibrobacterales	f__possible family 01
OTU_16	k__Bacteria	p__Bacteroidetes	c__Bacteroidia	o__Bacteroidales	f__Muribaculaceae	g__uncultured bacterium	s__uncultured bacterium
OTU_689	k__Bacteria	p__Acidobacteria	c__Blastocatellia (Subgroup 4)	o__Blastocatellales	f__Blastocatellaceae
OTU_1488	k__Bacteria	p__Firmicutes	c__Clostridia	o__Clostridiales
OTU_93	k__Bacteria	p__Bacteroidetes	c__Bacteroidia	o__Bacteroidales	f__Marinifilaceae	g__Odoribacter	s__uncultured bacterium
OTU_100	k__Bacteria	p__Firmicutes	c__Clostridia	o__Clostridiales	f__Lachnospiraceae	g__Blautia	s__uncultured bacterium
OTU_996	k__Bacteria	p__Firmicutes	c__Clostridia	o__Clostridiales	f__Lachnospiraceae	g__uncultured	s__uncultured bacterium
OTU_397	k__Bacteria	p__Chloroflexi	c__Anaerolineae	o__Anaerolineales	f__Anaerolineaceae	g__Leptolinea	s__uncultured bacterium
OTU_344	k__Bacteria	p__Firmicutes	c__Clostridia	o__Clostridiales	f__Ruminococcaceae	g__Ruminiclostridium	s__uncultured bacterium
OTU_387	k__Bacteria	p__Firmicutes	c__Clostridia	o__Clostridiales	f__Lachnospiraceae	g__uncultured	s__uncultured bacterium
OTU_522	k__Bacteria	p__Firmicutes	c__Clostridia	o__Clostridiales	f__Lachnospiraceae	g__Lachnospiraceae NK4A136 group	s__uncultured bacterium
OTU_1365	k__Bacteria	p__Firmicutes	c__Clostridia	o__Clostridiales	f__Lachnospiraceae	g__Roseburia	s__uncultured bacterium
OTU_1549	k__Bacteria	p__Firmicutes	c__Clostridia	o__Clostridiales	f__Ruminococcaceae	g__Ruminococcaceae UCG-014	s__uncultured bacterium
OTU_1123	k__Bacteria	p__Bacteroidetes	c__Bacteroidia	o__Bacteroidales	f__Muribaculaceae	g__uncultured bacterium	s__uncultured bacterium
OTU_121	k__Bacteria	p__Firmicutes	c__Clostridia	o__Clostridiales	f__Lachnospiraceae	g__uncultured	s__uncultured bacterium
OTU_1542	k__Bacteria	p__Patescibacteria	c__Gracilibacteria	o__Candidatus Peribacteria	f__uncultured bacterium	g__uncultured bacterium	s__uncultured bacterium
OTU_1116	k__Bacteria	p__Bacteroidetes	c__Bacteroidia	o__Bacteroidales	f__Muribaculaceae	g__uncultured bacterium	s__uncultured bacterium
OTU_219	k__Bacteria	p__Chlamydiae	c__LD1-PA32	o__uncultured bacterium	f__uncultured bacterium	g__uncultured bacterium	s__uncultured bacterium
OTU_525	k__Bacteria	p__Proteobacteria	c__Deltaproteobacteria	o__SAR324 clade(Marine group B)	f__	g__	s__
OTU_941	k__Bacteria	p__Firmicutes	c__Clostridia	o__D8A-2	f__uncultured bacterium	g__uncultured bacterium	s__uncultured bacterium
OTU_11	k__Bacteria	p__Bacteroidetes	c__Bacteroidia	o__Bacteroidales	f__Muribaculaceae	g__Muribaculum	s__uncultured bacterium
OTU_1022	k__Bacteria	p__Synergistetes	c__Synergistia	o__Synergistales	f__Synergistaceae	g__uncultured	s__uncultured bacterium
OTU_1323	k__Bacteria	p__Firmicutes	c__Clostridia	o__Clostridiales	f__Lachnospiraceae
OTU_909	k__Bacteria	p__Proteobacteria	c__Gammaproteobacteria	o__Betaproteobacteriales	f__Nitrosomonadaceae	g__Ellin6067
OTU_1039	k__Bacteria	p__Bacteroidetes	c__Bacteroidia	o__Bacteroidales	f__Muribaculaceae	g__uncultured bacterium	s__uncultured bacterium
OTU_18	k__Bacteria	p__Bacteroidetes	c__Bacteroidia	o__Bacteroidales	f__Muribaculaceae	g__uncultured bacterium	s__uncultured bacterium
OTU_175	k__Bacteria	p__Firmicutes	c__Erysipelotrichia	o__Erysipelotrichales	f__Erysipelotrichaceae	g__Erysipelatoclostridium	s__uncultured bacterium
OTU_1028	k__Bacteria	p__Proteobacteria	c__Alphaproteobacteria	o__Rhizobiales	f__Rhizobiales Incertae Sedis	g__Phreatobacter	s__uncultured bacterium
OTU_631	k__Bacteria	p__Firmicutes	c__Clostridia	o__Clostridiales	f__Clostridiales vadinBB60 group	g__uncultured bacterium	s__uncultured bacterium
OTU_1502	k__Bacteria	p__Firmicutes	c__Clostridia	o__DTU014	f__	g__	s__
OTU_793	k__Bacteria	p__Firmicutes	c__Clostridia	o__Clostridiales	f__Lachnospiraceae	g__uncultured	s__uncultured bacterium
OTU_82	k__Bacteria	p__Firmicutes	c__Clostridia	o__Clostridiales	f__Lachnospiraceae	g__Lachnospiraceae NK4A136 group	s__uncultured bacterium
OTU_400	k__Bacteria	p__Synergistetes	c__Synergistia	o__Synergistales	f__Synergistaceae	g__Thermovirga	s__uncultured bacterium
OTU_821	k__Bacteria	p__Synergistetes	c__Synergistia	o__Synergistales	f__Synergistaceae	g__uncultured	s__uncultured bacterium
OTU_476	k__Archaea	p__Euryarchaeota	c__Thermococci	o__Methanofastidiosales
OTU_266	k__Bacteria	p__Firmicutes	c__Clostridia	o__Clostridiales	f__Lachnospiraceae	g__uncultured	s__uncultured bacterium
OTU_99	k__Bacteria	p__Firmicutes	c__Clostridia	o__Clostridiales	f__Lachnospiraceae	g__Lachnospiraceae NK4A136 group	s__uncultured bacterium
OTU_399	k__Bacteria	p__Firmicutes	c__Clostridia	o__Clostridiales	f__Lachnospiraceae	g__GCA-900066575	s__uncultured bacterium
OTU_57	k__Bacteria	p__Bacteroidetes	c__Bacteroidia	o__Bacteroidales	f__Muribaculaceae	g__uncultured bacterium	s__uncultured bacterium
OTU_7	k__Bacteria	p__Bacteroidetes	c__Bacteroidia	o__Bacteroidales	f__Prevotellaceae	g__Prevotellaceae UCG-001	s__uncultured bacterium
OTU_354	k__Bacteria	p__Firmicutes	c__Clostridia	o__Clostridiales	f__Ruminococcaceae	g__Ruminococcaceae UCG-014	s__uncultured bacterium
OTU_697	k__Bacteria	p__Firmicutes	c__Clostridia	o__Clostridiales	f__Lachnospiraceae	g__Lachnospiraceae NK4A136 group	s__uncultured bacterium
OTU_1154	k__Bacteria	p__Acidobacteria	c__Blastocatellia (Subgroup 4)	o__Blastocatellales	f__Blastocatellaceae
OTU_1443	k__Bacteria	p__Actinobacteria	c__RBG-16-55-12	o__uncultured actinomycete	f__uncultured actinomycete	g__uncultured actinomycete	s__uncultured actinomycete
OTU_242	k__Bacteria	p__Firmicutes	c__Clostridia	o__Clostridiales	f__Ruminococcaceae	g__Ruminiclostridium	s__uncultured bacterium
OTU_1142	k__Bacteria	p__Actinobacteria	c__Actinobacteria	o__Corynebacteriales	f__Nocardiaceae	g__Gordonia	s__
OTU_1162	k__Bacteria	p__Firmicutes	c__Clostridia	o__Clostridiales	f__Lachnospiraceae	g__Lachnospiraceae NK4A136 group	s__uncultured bacterium
OTU_273	k__Bacteria	p__Firmicutes	c__Clostridia	o__Clostridiales	f__Ruminococcaceae	g__Ruminiclostridium 5
OTU_270	k__Bacteria	p__Bacteroidetes	c__Bacteroidia	o__Bacteroidales	f__Rikenellaceae	g__Blvii28 wastewater-sludge group	s__uncultured bacterium
OTU_1255	k__Bacteria	p__Actinobacteria	c__Actinobacteria	o__Micrococcales	f__Intrasporangiaceae	g__Tetrasphaera	s__uncultured bacterium
OTU_1270	Unassigned
OTU_196	k__Bacteria	p__Firmicutes	c__Clostridia	o__Clostridiales	f__Lachnospiraceae	g__ASF356	s__uncultured bacterium
OTU_1043	k__Bacteria	p__Firmicutes	c__Clostridia	o__Clostridiales	f__Lachnospiraceae	g__uncultured	s__uncultured bacterium
OTU_789	k__Bacteria	p__Firmicutes	c__Clostridia	o__Clostridiales	f__Ruminococcaceae	g__uncultured	s__uncultured bacterium
OTU_406	k__Bacteria	p__Firmicutes	c__Clostridia	o__Clostridiales	f__Lachnospiraceae	g__Marvinbryantia	s__uncultured bacterium
OTU_1591	k__Bacteria	p__Bacteroidetes	c__Bacteroidia	o__Bacteroidales	f__Rikenellaceae	g__Alistipes	s__uncultured bacterium
OTU_320	k__Bacteria	p__Firmicutes	c__Clostridia	o__Clostridiales	f__Ruminococcaceae	g__Oscillibacter	s__uncultured bacterium
OTU_651	k__Bacteria	p__Acidobacteria	c__Blastocatellia (Subgroup 4)	o__Blastocatellales	f__Blastocatellaceae	g__	s__
OTU_1487	k__Bacteria	p__Firmicutes	c__Clostridia	o__Clostridiales	f__Lachnospiraceae
OTU_1036	k__Bacteria	p__Tenericutes	c__Mollicutes	o__Mollicutes RF39
OTU_183	k__Bacteria	p__Firmicutes	c__Clostridia	o__Clostridiales	f__Family XIII	g__[Eubacterium] nodatum group	s__uncultured bacterium
OTU_275	k__Bacteria	p__Firmicutes	c__Clostridia	o__Clostridiales	f__Lachnospiraceae	g__uncultured	s__uncultured bacterium
OTU_887	k__Bacteria	p__WS1
OTU_117	k__Bacteria	p__Tenericutes	c__Mollicutes	o__Mollicutes RF39	f__uncultured bacterium	g__uncultured bacterium	s__uncultured bacterium
OTU_1166	k__Bacteria	p__Proteobacteria	c__Alphaproteobacteria	o__Caulobacterales	f__Hyphomonadaceae	g__SWB02
OTU_1049	k__Bacteria	p__Firmicutes	c__Clostridia	o__Clostridiales	f__Lachnospiraceae	g__Lachnospiraceae UCG-006	s__uncultured bacterium
OTU_1029	k__Bacteria	p__Actinobacteria	c__Actinobacteria	o__Micrococcales	f__Intrasporangiaceae
OTU_1425	k__Bacteria	p__Firmicutes	c__Clostridia	o__Clostridiales	f__Clostridiales Incertae Sedis	g__Proteiniborus	s__
OTU_892	k__Bacteria	p__Firmicutes	c__Clostridia	o__Clostridiales	f__Peptococcaceae	g__Desulfosporosinus	s__uncultured bacterium
OTU_1021	k__Bacteria	p__Firmicutes	c__Clostridia	o__Clostridiales	f__Ruminococcaceae	g__Ruminiclostridium	s__uncultured bacterium
OTU_510	k__Bacteria	p__Firmicutes	c__Erysipelotrichia	o__Erysipelotrichales	f__Erysipelotrichaceae	g__Erysipelotrichaceae UCG-004	s__uncultured bacterium
OTU_1396	k__Bacteria	p__Tenericutes	c__Mollicutes	o__Mollicutes RF39	f__uncultured rumen bacterium	g__uncultured rumen bacterium	s__uncultured rumen bacterium
OTU_1265	k__Bacteria	p__Actinobacteria	c__Actinobacteria	o__Micrococcales	f__Dermatophilaceae
OTU_655	k__Bacteria	p__Firmicutes	c__Clostridia	o__Clostridiales	f__Lachnospiraceae	g__Lachnospiraceae NK4A136 group	s__uncultured bacterium
OTU_1109	k__Bacteria	p__Verrucomicrobia	c__Verrucomicrobiae	o__Pedosphaerales	f__Pedosphaeraceae
OTU_1041	k__Bacteria	p__Bacteroidetes	c__Bacteroidia	o__Bacteroidales	f__Bacteroidetes vadinHA17	g__uncultured bacterium	s__uncultured bacterium
OTU_1140	k__Bacteria	p__Bacteroidetes	c__Bacteroidia	o__Bacteroidales	f__Bacteroidetes vadinHA17	g__	s__
OTU_1534	k__Bacteria	p__Bacteroidetes	c__Bacteroidia	o__Bacteroidales	f__Muribaculaceae	g__uncultured bacterium	s__uncultured bacterium
OTU_204	k__Bacteria	p__Firmicutes	c__Clostridia	o__Clostridiales	f__Lachnospiraceae	g__uncultured	s__uncultured bacterium
OTU_747	k__Bacteria	p__Firmicutes	c__Erysipelotrichia	o__Erysipelotrichales	f__Erysipelotrichaceae	g__Dubosiella	s__Dubosiella newyorkensis
OTU_407	k__Bacteria	p__Firmicutes	c__Clostridia	o__Clostridiales	f__Clostridiales vadinBB60 group	g__uncultured bacterium	s__uncultured bacterium
OTU_1247	k__Bacteria	p__Firmicutes	c__Clostridia	o__Clostridiales	f__Ruminococcaceae	g__uncultured	s__uncultured bacterium
OTU_992	k__Bacteria	p__Bacteroidetes	c__Bacteroidia	o__Bacteroidales	f__Muribaculaceae	g__uncultured bacterium	s__uncultured bacterium
OTU_1106	k__Bacteria	p__Proteobacteria	c__Gammaproteobacteria	o__Cellvibrionales	f__Halieaceae	g__Halioglobus	s__
OTU_816	k__Bacteria	p__Firmicutes	c__Bacilli	o__Lactobacillales	f__Lactobacillaceae	g__Lactobacillus
OTU_1559	k__Bacteria	p__Firmicutes	c__Erysipelotrichia	o__Erysipelotrichales	f__Erysipelotrichaceae	g__Faecalibaculum	s__uncultured bacterium
OTU_681	k__Bacteria	p__Chloroflexi	c__KD4-96	o__uncultured bacterium	f__uncultured bacterium	g__uncultured bacterium	s__uncultured bacterium
OTU_645	k__Bacteria	p__Patescibacteria	c__ABY1	o__Candidatus Kerfeldbacteria	f__uncultured bacterium	g__uncultured bacterium	s__uncultured bacterium
OTU_1405	k__Bacteria	p__Firmicutes	c__Clostridia	o__Clostridiales	f__Lachnospiraceae	g__Acetatifactor
OTU_111	k__Bacteria	p__Bacteroidetes	c__Bacteroidia	o__Bacteroidales	f__Muribaculaceae	g__uncultured bacterium	s__uncultured bacterium
OTU_56	k__Bacteria	p__Firmicutes	c__Clostridia	o__Clostridiales	f__Ruminococcaceae	g__Ruminococcaceae UCG-003	s__uncultured bacterium
OTU_861	k__Bacteria	p__Firmicutes	c__Clostridia	o__Clostridiales	f__Lachnospiraceae	g__Lachnospiraceae NK4A136 group	s__uncultured bacterium
OTU_761	k__Bacteria	p__Proteobacteria	c__Deltaproteobacteria	o__Myxococcales	f__Phaselicystidaceae	g__Phaselicystis	s__uncultured bacterium
OTU_561	k__Bacteria	p__Bacteroidetes	c__Bacteroidia	o__Bacteroidales	f__Bacteroidales UCG-001
OTU_357	k__Bacteria	p__Firmicutes	c__Clostridia	o__Clostridiales	f__Lachnospiraceae
OTU_1359	k__Bacteria	p__Firmicutes	c__Clostridia	o__Clostridiales	f__Lachnospiraceae
OTU_650	k__Bacteria	p__Firmicutes	c__Clostridia	o__Clostridiales	f__Lachnospiraceae	g__Tyzzerella 3	s__uncultured bacterium
OTU_321	k__Bacteria	p__Synergistetes	c__Synergistia	o__Synergistales	f__Synergistaceae	g__uncultured	s__uncultured bacterium
OTU_380	k__Bacteria	p__Firmicutes	c__Clostridia	o__Clostridiales	f__Lachnospiraceae	g__uncultured	s__uncultured bacterium
OTU_1391	k__Bacteria	p__Acidobacteria	c__Blastocatellia (Subgroup 4)	o__Blastocatellales	f__Blastocatellaceae	g__Stenotrophobacter
OTU_1503	k__Bacteria	p__Firmicutes	c__Clostridia	o__Clostridiales	f__Lachnospiraceae	g__Lachnospiraceae NK4A136 group	s__uncultured bacterium
OTU_364	k__Bacteria	p__Firmicutes	c__Clostridia	o__Clostridiales	f__Clostridiales vadinBB60 group	g__uncultured bacterium	s__uncultured bacterium
OTU_1231	k__Bacteria	p__Firmicutes	c__Clostridia	o__Clostridiales	f__Lachnospiraceae	g__[Eubacterium] xylanophilum group	s__uncultured bacterium
OTU_1315	k__Bacteria	p__Firmicutes	c__Bacilli	o__Lactobacillales	f__Lactobacillaceae	g__Lactobacillus	s__uncultured bacterium
OTU_1446	k__Bacteria	p__Chloroflexi	c__Anaerolineae	o__uncultured	f__uncultured bacterium	g__uncultured bacterium	s__uncultured bacterium
OTU_1341	k__Bacteria	p__Firmicutes	c__Clostridia	o__Clostridiales	f__Ruminococcaceae	g__Fastidiosipila	s__uncultured bacterium
OTU_257	k__Bacteria	p__Firmicutes	c__Clostridia	o__Clostridiales	f__Lachnospiraceae	g__uncultured	s__uncultured bacterium
OTU_926	k__Bacteria	p__Acidobacteria	c__Subgroup 21	o__uncultured bacterium	f__uncultured bacterium	g__uncultured bacterium	s__uncultured bacterium
OTU_605	k__Bacteria	p__Firmicutes	c__Clostridia	o__Clostridiales	f__Syntrophomonadaceae	g__Syntrophomonas	s__uncultured bacterium
OTU_198	k__Bacteria	p__Proteobacteria	c__Deltaproteobacteria	o__Desulfovibrionales	f__Desulfovibrionaceae	g__Bilophila	s__uncultured bacterium
OTU_53	k__Bacteria	p__Bacteroidetes	c__Bacteroidia	o__Bacteroidales	f__Muribaculaceae	g__uncultured bacterium	s__uncultured bacterium
OTU_1385	k__Bacteria	p__Firmicutes	c__Clostridia	o__Clostridiales	f__Lachnospiraceae	g__[Eubacterium] xylanophilum group	s__uncultured bacterium
OTU_91	k__Bacteria	p__Firmicutes	c__Clostridia	o__Clostridiales	f__Peptostreptococcaceae	g__uncultured	s__uncultured bacterium
OTU_1422	k__Bacteria	p__Firmicutes	c__Clostridia	o__Clostridiales	f__Lachnospiraceae	g__Lachnoclostridium	s__uncultured bacterium
OTU_1136	k__Bacteria	p__Bacteroidetes	c__Bacteroidia	o__Bacteroidales	f__Rikenellaceae	g__Rikenellaceae RC9 gut group	s__uncultured bacterium
OTU_1572	k__Bacteria	p__Firmicutes	c__Clostridia	o__Clostridiales	f__Lachnospiraceae	g__Lachnospiraceae NK4A136 group	s__uncultured bacterium
OTU_667	k__Bacteria	p__Firmicutes	c__Clostridia	o__Clostridiales	f__Lachnospiraceae	g__Lachnospiraceae NK4A136 group	s__uncultured bacterium
OTU_1539	k__Bacteria	p__BRC1	c__uncultured organism	o__uncultured organism	f__uncultured organism	g__uncultured organism	s__uncultured organism
OTU_1099	k__Bacteria	p__Proteobacteria	c__Deltaproteobacteria	o__Syntrophobacterales	f__Syntrophaceae	g__Smithella
OTU_972	k__Bacteria	p__Firmicutes	c__Clostridia	o__Clostridiales	f__Lachnospiraceae	g__uncultured	s__uncultured bacterium
OTU_1193	k__Bacteria	p__Proteobacteria	c__Gammaproteobacteria	o__Betaproteobacteriales	f__Burkholderiaceae	g__Comamonas	s__uncultured bacterium
OTU_299	k__Bacteria	p__Firmicutes	c__Clostridia	o__Clostridiales	f__Ruminococcaceae	g__Ruminococcaceae UCG-014	s__uncultured bacterium
OTU_649	k__Bacteria	p__Proteobacteria	c__Gammaproteobacteria	o__Betaproteobacteriales	f__Burkholderiaceae
OTU_530	k__Archaea	p__Euryarchaeota	c__Methanobacteria	o__Methanobacteriales	f__Methanobacteriaceae	g__Methanobacterium	s__
OTU_662	k__Bacteria	p__Firmicutes	c__Clostridia	o__Clostridiales	f__Ruminococcaceae	g__Ruminococcaceae UCG-014	s__uncultured bacterium
OTU_402	k__Bacteria	p__Firmicutes	c__Clostridia	o__Clostridiales	f__Ruminococcaceae	g__Ruminococcus 1	s__uncultured bacterium
OTU_1333	k__Bacteria	p__Chloroflexi	c__Anaerolineae	o__Anaerolineales	f__Anaerolineaceae	g__Bellilinea	s__uncultured bacterium
OTU_134	k__Bacteria	p__Firmicutes	c__Erysipelotrichia	o__Erysipelotrichales	f__Erysipelotrichaceae
OTU_1587	k__Bacteria	p__Firmicutes	c__Clostridia	o__Clostridiales	f__Lachnospiraceae	g__Lachnospiraceae NK4A136 group	s__uncultured bacterium
OTU_1286	k__Bacteria	p__Bacteroidetes	c__Bacteroidia	o__Bacteroidales	f__Rikenellaceae	g__Alistipes	s__uncultured bacterium
OTU_1482	k__Archaea	p__Euryarchaeota	c__Thermoplasmata	o__Methanomassiliicoccales	f__Methanomassiliicoccaceae	g__Methanomassiliicoccus	s__uncultured archaeon
OTU_1134	k__Bacteria	p__Firmicutes	c__Clostridia	o__Clostridiales	f__Family XI	g__Tissierella	s__
OTU_129	k__Bacteria	p__Firmicutes	c__Clostridia	o__Clostridiales	f__Lachnospiraceae	g__uncultured
OTU_1282	k__Bacteria	p__Firmicutes	c__Clostridia	o__Clostridiales	f__Lachnospiraceae	g__Lachnospiraceae NK4A136 group	s__uncultured bacterium
OTU_934	k__Bacteria	p__Bacteroidetes	c__Bacteroidia	o__Bacteroidales	f__Muribaculaceae	g__uncultured bacterium	s__uncultured bacterium
OTU_481	k__Bacteria	p__Bacteroidetes	c__Bacteroidia	o__Bacteroidales	f__Muribaculaceae	g__uncultured bacterium	s__uncultured bacterium
OTU_1345	k__Bacteria	p__Chloroflexi	c__Chloroflexia	o__Thermomicrobiales	f__JG30-KF-CM45
OTU_818	k__Bacteria	p__Proteobacteria	c__Gammaproteobacteria	o__Betaproteobacteriales	f__Burkholderiaceae	g__	s__
OTU_114	k__Bacteria	p__Firmicutes	c__Clostridia	o__Clostridiales	f__Ruminococcaceae	g__Ruminiclostridium 9	s__uncultured bacterium
OTU_539	k__Bacteria	p__Firmicutes	c__Bacilli	o__Lactobacillales	f__Streptococcaceae	g__Streptococcus	s__uncultured bacterium
OTU_1537	k__Bacteria	p__Firmicutes	c__Clostridia	o__Clostridiales	f__Lachnospiraceae	g__uncultured	s__uncultured bacterium
OTU_829	k__Bacteria	p__Bacteroidetes	c__Bacteroidia	o__Bacteroidales	f__Muribaculaceae	g__uncultured bacterium	s__uncultured bacterium
OTU_1006	k__Bacteria	p__Proteobacteria	c__Alphaproteobacteria	o__Rhizobiales	f__Xanthobacteraceae	g__Afipia
OTU_902	k__Bacteria	p__Bacteroidetes	c__Bacteroidia	o__Bacteroidales	f__Bacteroidetes vadinHA17	g__	s__
OTU_207	k__Bacteria	p__Firmicutes	c__Bacilli	o__Bacillales	f__Staphylococcaceae	g__Staphylococcus
OTU_240	k__Bacteria	p__Bacteroidetes	c__Bacteroidia	o__Bacteroidales	f__Muribaculaceae	g__uncultured bacterium	s__uncultured bacterium
OTU_579	k__Bacteria	p__Bacteroidetes	c__Bacteroidia	o__Bacteroidales	f__Rikenellaceae	g__Rikenellaceae RC9 gut group	s__uncultured bacterium
OTU_553	k__Bacteria	p__Bacteroidetes	c__Bacteroidia	o__Bacteroidales	f__Muribaculaceae	g__uncultured bacterium	s__uncultured bacterium
OTU_556	k__Bacteria	p__Bacteroidetes	c__Bacteroidia	o__Bacteroidales	f__Muribaculaceae	g__uncultured bacterium	s__uncultured bacterium
OTU_75	k__Bacteria	p__Firmicutes	c__Clostridia	o__Clostridiales	f__Lachnospiraceae	g__Lachnospiraceae NK4A136 group	s__uncultured bacterium
OTU_695	k__Bacteria	p__Bacteroidetes	c__Bacteroidia	o__Bacteroidales	f__Muribaculaceae	g__uncultured bacterium	s__uncultured bacterium
OTU_1509	k__Bacteria	p__Bacteroidetes	c__Bacteroidia	o__Bacteroidales	f__Muribaculaceae	g__uncultured bacterium	s__uncultured bacterium
OTU_1030	k__Bacteria	p__Firmicutes	c__Clostridia	o__Clostridiales	f__Lachnospiraceae	g__uncultured	s__uncultured bacterium
OTU_1102	k__Bacteria	p__Firmicutes	c__Clostridia	o__Clostridiales	f__Lachnospiraceae	g__Roseburia	s__uncultured bacterium
OTU_1097	k__Bacteria	p__Firmicutes	c__Clostridia	o__Clostridiales	f__Lachnospiraceae	g__Lachnospiraceae UCG-001	s__uncultured bacterium
OTU_629	k__Bacteria	p__Chloroflexi	c__OLB14	o__uncultured bacterium	f__uncultured bacterium	g__uncultured bacterium	s__uncultured bacterium
OTU_509	k__Bacteria	p__Proteobacteria	c__Alphaproteobacteria	o__Rickettsiales	f__Mitochondria
OTU_302	k__Bacteria	p__Firmicutes	c__Clostridia	o__Clostridiales	f__Lachnospiraceae	g__uncultured	s__uncultured bacterium
OTU_1441	k__Bacteria	p__Proteobacteria	c__Deltaproteobacteria	o__Bdellovibrionales	f__Bdellovibrionaceae	g__Bdellovibrio	s__uncultured bacterium
OTU_415	k__Bacteria	p__Firmicutes	c__Clostridia	o__Clostridiales	f__Ruminococcaceae	g__Ruminococcaceae UCG-014	s__uncultured bacterium
OTU_1020	k__Bacteria	p__Firmicutes	c__Clostridia	o__Clostridiales	f__Lachnospiraceae	g__uncultured	s__uncultured bacterium
OTU_925	k__Bacteria	p__Firmicutes	c__Clostridia	o__Clostridiales	f__Lachnospiraceae	g__Lachnospiraceae NK4A136 group	s__uncultured bacterium
OTU_834	k__Bacteria	p__Chloroflexi	c__Anaerolineae	o__Anaerolineales	f__Anaerolineaceae	g__uncultured	s__uncultured bacterium
OTU_1362	k__Bacteria	p__Firmicutes	c__Clostridia	o__Clostridiales	f__Lachnospiraceae	g__uncultured	s__uncultured bacterium
OTU_247	k__Bacteria	p__Firmicutes	c__Clostridia	o__Clostridiales	f__Ruminococcaceae	g__Anaerotruncus	s__uncultured bacterium
OTU_110	k__Bacteria	p__Firmicutes	c__Clostridia	o__Clostridiales	f__Clostridiales vadinBB60 group	g__uncultured bacterium	s__uncultured bacterium
OTU_1105	k__Bacteria	p__Firmicutes	c__Clostridia	o__Clostridiales	f__Lachnospiraceae	g__ASF356	s__uncultured bacterium
OTU_924	k__Bacteria	p__Proteobacteria	c__Alphaproteobacteria	o__Rhizobiales	f__Devosiaceae
OTU_787	k__Bacteria	p__Firmicutes	c__Clostridia	o__Clostridiales	f__Lachnospiraceae	g__Lachnospiraceae NK4A136 group	s__uncultured bacterium
OTU_610	k__Bacteria	p__Firmicutes	c__Erysipelotrichia	o__Erysipelotrichales	f__Erysipelotrichaceae	g__Faecalibaculum	s__uncultured bacterium
OTU_1070	k__Bacteria	p__Bacteroidetes	c__Bacteroidia	o__Bacteroidales	f__Muribaculaceae	g__uncultured bacterium	s__uncultured bacterium
OTU_1506	k__Bacteria	p__Firmicutes	c__Clostridia	o__Clostridiales	f__Lachnospiraceae	g__[Eubacterium] xylanophilum group	s__uncultured bacterium
OTU_1218	k__Bacteria	p__Firmicutes	c__Clostridia	o__Clostridiales	f__Lachnospiraceae	g__uncultured	s__uncultured bacterium
OTU_1092	k__Bacteria	p__Firmicutes	c__Clostridia	o__Clostridiales	f__Lachnospiraceae	g__uncultured	s__uncultured bacterium
OTU_1491	k__Bacteria	p__Bacteroidetes	c__Bacteroidia	o__Bacteroidales	f__Muribaculaceae	g__uncultured bacterium	s__uncultured bacterium
OTU_862	k__Bacteria	p__Bacteroidetes	c__Bacteroidia	o__Bacteroidales	f__Muribaculaceae	g__uncultured bacterium	s__uncultured bacterium
OTU_540	k__Bacteria	p__Thermotogae	c__Thermotogae	o__Petrotogales	f__Petrotogaceae	g__AUTHM297
OTU_545	k__Bacteria	p__Chloroflexi	c__OLB14	o__uncultured bacterium	f__uncultured bacterium	g__uncultured bacterium	s__uncultured bacterium
OTU_490	k__Bacteria	p__Bacteroidetes	c__Bacteroidia	o__Bacteroidales	f__Muribaculaceae	g__uncultured bacterium	s__uncultured bacterium
OTU_1235	k__Bacteria	p__Bacteroidetes	c__Bacteroidia	o__Chitinophagales	f__Chitinophagaceae	g__Ferruginibacter
OTU_1309	k__Bacteria	p__Firmicutes	c__Clostridia	o__Clostridiales	f__Lachnospiraceae
OTU_700	k__Bacteria	p__Firmicutes	c__Bacilli	o__Lactobacillales	f__Lactobacillaceae	g__Lactobacillus	s__
OTU_1402	k__Bacteria	p__Firmicutes	c__Clostridia	o__Clostridiales	f__Clostridiaceae 1	g__Clostridium sensu stricto 1
OTU_915	k__Bacteria	p__Acidobacteria	c__Subgroup 18
OTU_870	k__Bacteria	p__Firmicutes	c__Clostridia	o__Clostridiales	f__Ruminococcaceae	g__Ruminococcaceae UCG-014
OTU_65	k__Bacteria	p__Actinobacteria	c__Coriobacteriia	o__Coriobacteriales	f__Atopobiaceae	g__Olsenella
OTU_187	k__Bacteria	p__Firmicutes	c__Clostridia	o__Clostridiales	f__Lachnospiraceae	g__uncultured	s__uncultured bacterium
OTU_1148	k__Bacteria	p__Actinobacteria	c__Acidimicrobiia	o__Microtrichales	f__Microtrichaceae	g__uncultured	s__uncultured bacterium
OTU_1499	k__Bacteria	p__Firmicutes	c__Clostridia	o__Clostridiales	f__Lachnospiraceae	g__uncultured	s__uncultured bacterium
OTU_456	k__Bacteria	p__Firmicutes	c__Clostridia	o__Clostridiales	f__Clostridiales vadinBB60 group	g__uncultured bacterium	s__uncultured bacterium
OTU_1114	k__Bacteria	p__Actinobacteria	c__Thermoleophilia	o__Solirubrobacterales	f__Solirubrobacteraceae
OTU_1390	k__Bacteria	p__Proteobacteria	c__Alphaproteobacteria	o__Rhizobiales	f__Rhizobiales Incertae Sedis	g__uncultured	s__uncultured bacterium
OTU_1026	k__Bacteria	p__Firmicutes	c__Clostridia	o__Clostridiales	f__Lachnospiraceae	g__Lachnoclostridium 5	s__
OTU_465	k__Bacteria	p__Proteobacteria	c__Gammaproteobacteria	o__Betaproteobacteriales	f__Rhodocyclaceae
OTU_122	k__Bacteria	p__Actinobacteria	c__Coriobacteriia	o__Coriobacteriales	f__Eggerthellaceae	g__Parvibacter	s__uncultured bacterium
OTU_688	k__Bacteria	p__Tenericutes	c__Mollicutes	o__Acholeplasmatales	f__Acholeplasmataceae	g__Acholeplasma	s__uncultured bacterium
OTU_1433	k__Bacteria	p__Proteobacteria	c__Alphaproteobacteria	o__Rhizobiales	f__Hyphomicrobiaceae	g__Hyphomicrobium	s__uncultured bacterium
OTU_1272	k__Bacteria	p__Bacteroidetes	c__Bacteroidia	o__Bacteroidales	f__Muribaculaceae	g__uncultured bacterium	s__uncultured bacterium
OTU_1317	Unassigned
OTU_942	k__Bacteria	p__Firmicutes	c__Clostridia	o__Clostridiales	f__Ruminococcaceae	g__[Eubacterium] coprostanoligenes group
OTU_538	k__Bacteria	p__Firmicutes	c__Clostridia	o__Clostridiales	f__Ruminococcaceae	g__uncultured	s__uncultured bacterium
OTU_14	k__Bacteria	p__Bacteroidetes	c__Bacteroidia	o__Bacteroidales	f__Muribaculaceae	g__uncultured bacterium	s__uncultured bacterium
OTU_432	k__Bacteria	p__Firmicutes	c__Clostridia	o__Clostridiales	f__Lachnospiraceae	g__Blautia	s__uncultured bacterium
OTU_1367	k__Bacteria	p__Bacteroidetes	c__Bacteroidia	o__Bacteroidales	f__Muribaculaceae	g__uncultured bacterium	s__uncultured bacterium
OTU_1389	k__Bacteria	p__Actinobacteria	c__Acidimicrobiia	o__Microtrichales	f__Microtrichaceae	g__IMCC26207	s__
OTU_1329	k__Bacteria	p__Bacteroidetes	c__Bacteroidia	o__Bacteroidales	f__Muribaculaceae	g__uncultured bacterium	s__uncultured bacterium
OTU_755	k__Bacteria	p__Planctomycetes	c__Planctomycetacia	o__Planctomycetales	f__uncultured	g__uncultured bacterium	s__uncultured bacterium
OTU_1310	k__Bacteria	p__Firmicutes	c__Clostridia	o__Clostridiales	f__Ruminococcaceae	g__Oscillibacter	s__uncultured bacterium
OTU_571	k__Bacteria	p__Synergistetes	c__Synergistia	o__Synergistales	f__Synergistaceae	g__Syner-01	s__uncultured bacterium
OTU_566	k__Bacteria	p__Proteobacteria	c__Alphaproteobacteria	o__Rhizobiales	f__Rhizobiaceae	g__uncultured	s__uncultured bacterium
OTU_185	k__Bacteria	p__Firmicutes	c__Clostridia	o__Clostridiales	f__Ruminococcaceae	g__Ruminococcaceae UCG-014	s__uncultured bacterium
OTU_1318	k__Bacteria	p__Firmicutes	c__Clostridia	o__Clostridiales	f__Lachnospiraceae	g__Lachnospiraceae NK4A136 group	s__uncultured bacterium
OTU_62	k__Bacteria	p__Cyanobacteria	c__Melainabacteria	o__Gastranaerophilales	f__uncultured bacterium	g__uncultured bacterium	s__uncultured bacterium
OTU_468	k__Bacteria	p__Firmicutes	c__Clostridia	o__Clostridiales	f__Ruminococcaceae	g__uncultured	s__uncultured bacterium
OTU_1553	k__Bacteria	p__Bacteroidetes	c__Bacteroidia	o__Bacteroidales	f__Bacteroidetes vadinHA17	g__uncultured bacterium	s__uncultured bacterium
OTU_1316	k__Bacteria	p__Proteobacteria	c__Deltaproteobacteria	o__Syntrophobacterales	f__Syntrophaceae	g__Smithella
OTU_225	k__Bacteria	p__Deferribacteres	c__Deferribacteres	o__Deferribacterales	f__Deferribacteraceae	g__Mucispirillum
OTU_582	k__Bacteria	p__Firmicutes	c__Clostridia	o__Clostridiales	f__Ruminococcaceae	g__Ruminiclostridium
OTU_154	k__Bacteria	p__Firmicutes	c__Clostridia	o__Clostridiales	f__Peptococcaceae	g__uncultured	s__uncultured bacterium
OTU_1212	k__Bacteria	p__Bacteroidetes	c__Bacteroidia	o__Flavobacteriales	f__Weeksellaceae	g__Chryseobacterium	s__uncultured bacterium
OTU_279	k__Bacteria	p__Cloacimonetes	c__Cloacimonadia	o__Cloacimonadales	f__Cloacimonadaceae	g__W5	s__uncultured bacterium
OTU_1044	k__Bacteria	p__Firmicutes	c__Clostridia	o__Clostridiales	f__Ruminococcaceae	g__Ruminiclostridium	s__uncultured bacterium
OTU_158	k__Bacteria	p__Firmicutes	c__Clostridia	o__Clostridiales	f__Clostridiales vadinBB60 group	g__uncultured bacterium	s__uncultured bacterium
OTU_710	k__Bacteria	p__Firmicutes	c__Clostridia	o__Clostridiales	f__Lachnospiraceae	g__uncultured	s__uncultured bacterium
OTU_1223	k__Bacteria	p__Firmicutes	c__Clostridia	o__Clostridiales	f__Ruminococcaceae
OTU_919	k__Bacteria	p__Proteobacteria	c__Alphaproteobacteria	o__Puniceispirillales	f__SAR116 clade	g__uncultured bacterium	s__uncultured bacterium
OTU_1234	k__Bacteria	p__Firmicutes	c__Clostridia	o__Clostridiales	f__Lachnospiraceae	g__Lachnospiraceae NK4A136 group	s__uncultured bacterium
OTU_444	k__Bacteria	p__Firmicutes	c__Clostridia	o__Clostridiales	f__Lachnospiraceae	g__Roseburia	s__uncultured bacterium
OTU_549	k__Bacteria	p__Firmicutes	c__Clostridia	o__Clostridiales	f__Ruminococcaceae	g__Ruminococcaceae UCG-014	s__uncultured bacterium
OTU_1133	k__Bacteria	p__Firmicutes	c__Clostridia	o__Clostridiales	f__Lachnospiraceae	g__Marvinbryantia	s__uncultured bacterium
OTU_323	k__Bacteria	p__Chloroflexi	c__Anaerolineae	o__Anaerolineales	f__Anaerolineaceae	g__uncultured
OTU_1431	k__Bacteria	p__Firmicutes	c__Clostridia	o__Clostridiales	f__Lachnospiraceae
OTU_796	k__Bacteria	p__Firmicutes	c__Bacilli	o__Lactobacillales	f__Lactobacillaceae	g__Lactobacillus	s__uncultured bacterium
OTU_514	k__Bacteria	p__Firmicutes	c__Clostridia	o__Clostridiales	f__Lachnospiraceae	g__Lachnospiraceae NK4A136 group	s__uncultured bacterium
OTU_1122	k__Bacteria	p__Omnitrophicaeota	c__Omnitrophia	o__Omnitrophales	f__Omnitrophaceae	g__Candidatus Omnitrophus
OTU_416	k__Bacteria	p__Bacteroidetes	c__Bacteroidia	o__Bacteroidales	f__Muribaculaceae	g__uncultured bacterium	s__uncultured bacterium
OTU_734	k__Bacteria	p__Bacteroidetes	c__Bacteroidia	o__Bacteroidales	f__Muribaculaceae	g__uncultured bacterium	s__uncultured bacterium
OTU_826	k__Bacteria	p__Proteobacteria	c__Alphaproteobacteria	o__Rhizobiales	f__Hyphomicrobiaceae	g__Hyphomicrobium	s__uncultured bacterium
OTU_855	k__Bacteria	p__Firmicutes	c__Clostridia	o__Clostridiales	f__Lachnospiraceae	g__Lachnospiraceae NK4A136 group	s__uncultured bacterium
OTU_513	k__Bacteria	p__Firmicutes	c__Clostridia	o__Clostridiales	f__Clostridiales vadinBB60 group	g__uncultured bacterium	s__uncultured bacterium
OTU_44	k__Bacteria	p__Actinobacteria	c__Coriobacteriia	o__Coriobacteriales	f__Eggerthellaceae	g__Enterorhabdus	s__uncultured bacterium
OTU_703	k__Bacteria	p__Planctomycetes	c__Phycisphaerae	o__MSBL9	f__KCLunmb-38-53	g__uncultured bacterium	s__uncultured bacterium
OTU_370	k__Bacteria	p__Bacteroidetes	c__Bacteroidia	o__Bacteroidales	f__Bacteroidetes vadinHA17	g__uncultured bacterium	s__uncultured bacterium
OTU_1493	k__Bacteria	p__Chloroflexi	c__Chloroflexia	o__Thermomicrobiales	f__AKYG1722
OTU_852	k__Bacteria	p__Omnitrophicaeota	c__uncultured bacterium	o__uncultured bacterium	f__uncultured bacterium	g__uncultured bacterium	s__uncultured bacterium
OTU_38	k__Bacteria	p__Firmicutes	c__Clostridia	o__Clostridiales	f__Lachnospiraceae	g__Lachnospiraceae UCG-006	s__uncultured bacterium
OTU_1470	k__Bacteria	p__Firmicutes	c__Clostridia	o__Clostridiales	f__Lachnospiraceae	g__Lachnospiraceae NK4A136 group	s__uncultured bacterium
OTU_593	k__Bacteria	p__Bacteroidetes	c__Bacteroidia	o__Bacteroidales	f__Muribaculaceae	g__uncultured bacterium	s__uncultured bacterium
OTU_1531	k__Bacteria	p__WS1	c__uncultured bacterium	o__uncultured bacterium	f__uncultured bacterium	g__uncultured bacterium	s__uncultured bacterium
OTU_451	k__Bacteria	p__Firmicutes	c__Clostridia	o__Clostridiales	f__Lachnospiraceae
OTU_161	k__Bacteria	p__Firmicutes	c__Clostridia	o__Clostridiales	f__Lachnospiraceae	g__Blautia	s__uncultured bacterium
OTU_77	k__Bacteria	p__Proteobacteria	c__Alphaproteobacteria	o__Rhodospirillales	f__uncultured
OTU_594	k__Bacteria	p__Bacteroidetes	c__Bacteroidia	o__Bacteroidales	f__Marinilabiliaceae	g__Ruminofilibacter	s__uncultured bacterium
OTU_1421	k__Bacteria	p__Firmicutes	c__Clostridia	o__Clostridiales	f__Lachnospiraceae	g__uncultured
OTU_979	k__Bacteria	p__Patescibacteria	c__Gracilibacteria	o__uncultured bacterium	f__uncultured bacterium	g__uncultured bacterium	s__uncultured bacterium
OTU_1091	k__Bacteria	p__Bacteroidetes	c__Bacteroidia	o__Bacteroidales	f__Marinifilaceae	g__Odoribacter	s__uncultured bacterium
OTU_1127	k__Bacteria	p__Bacteroidetes	c__Bacteroidia	o__Bacteroidales	f__Muribaculaceae	g__uncultured bacterium	s__uncultured bacterium
OTU_609	k__Bacteria	p__Fibrobacteres	c__Fibrobacteria	o__Fibrobacterales	f__possible family 01	g__uncultured bacterium	s__uncultured bacterium
OTU_1399	k__Bacteria	p__Firmicutes	c__Clostridia	o__Clostridiales	f__Ruminococcaceae
OTU_786	k__Bacteria	p__Proteobacteria	c__Gammaproteobacteria	o__Betaproteobacteriales	f__Burkholderiaceae	g__uncultured	s__uncultured bacterium
OTU_386	k__Bacteria	p__Firmicutes	c__Clostridia	o__Clostridiales	f__Ruminococcaceae	g__uncultured	s__uncultured bacterium
OTU_308	k__Bacteria	p__Firmicutes	c__Clostridia	o__Clostridiales	f__Lachnospiraceae	g__uncultured	s__uncultured bacterium
OTU_221	k__Bacteria	p__Firmicutes	c__Clostridia	o__Clostridiales	f__Ruminococcaceae	g__Ruminococcaceae UCG-003	s__uncultured bacterium
OTU_1016	k__Bacteria	p__Chloroflexi	c__Anaerolineae	o__SBR1031	f__uncultured bacterium	g__uncultured bacterium	s__uncultured bacterium
OTU_1384	Unassigned
OTU_744	k__Archaea	p__Euryarchaeota	c__Methanomicrobia	o__Methanomicrobiales	f__Methanospirillaceae	g__Methanospirillum	s__
OTU_171	k__Bacteria	p__Firmicutes	c__Clostridia	o__Clostridiales	f__Ruminococcaceae	g__uncultured	s__uncultured bacterium
OTU_435	k__Bacteria	p__Tenericutes	c__Mollicutes	o__Mollicutes RF39
OTU_450	k__Bacteria	p__Proteobacteria	c__Gammaproteobacteria	o__Betaproteobacteriales	f__Burkholderiaceae	g__Noviherbaspirillum	s__uncultured bacterium
OTU_184	k__Bacteria	p__Bacteroidetes	c__Bacteroidia	o__Bacteroidales	f__Prolixibacteraceae	g__uncultured	s__uncultured bacterium
OTU_431	k__Bacteria	p__Firmicutes	c__Clostridia	o__Clostridiales	f__Lachnospiraceae	g__Lachnospiraceae NK4A136 group	s__uncultured bacterium
OTU_1403	k__Bacteria	p__Firmicutes	c__Clostridia	o__Clostridiales	f__Lachnospiraceae	g__uncultured	s__uncultured bacterium
OTU_551	k__Bacteria	p__Firmicutes	c__Clostridia	o__Clostridiales	f__Gracilibacteraceae	g__uncultured	s__uncultured bacterium
OTU_37	k__Bacteria	p__Bacteroidetes	c__Bacteroidia	o__Bacteroidales	f__Bacteroidaceae	g__Bacteroides	s__uncultured bacterium
OTU_86	k__Bacteria	p__Firmicutes	c__Clostridia	o__Clostridiales	f__Ruminococcaceae	g__Ruminiclostridium	s__uncultured bacterium
OTU_527	k__Bacteria	p__Proteobacteria	c__Gammaproteobacteria	o__Xanthomonadales	f__Xanthomonadaceae	g__Stenotrophomonas	s__uncultured bacterium
OTU_333	k__Bacteria	p__Bacteroidetes	c__Bacteroidia	o__Bacteroidales	f__Muribaculaceae	g__uncultured bacterium	s__uncultured bacterium
OTU_237	k__Bacteria	p__Firmicutes	c__Clostridia	o__Clostridiales	f__Lachnospiraceae	g__uncultured
OTU_1546	k__Bacteria	p__Firmicutes	c__Clostridia	o__Clostridiales	f__Lachnospiraceae	g__Lachnospiraceae NK4A136 group	s__uncultured bacterium
OTU_48	k__Bacteria	p__Firmicutes
OTU_1082	k__Bacteria	p__Firmicutes	c__Clostridia	o__Clostridiales	f__Lachnospiraceae	g__uncultured	s__uncultured bacterium
OTU_597	k__Bacteria	p__Firmicutes	c__Erysipelotrichia	o__Erysipelotrichales	f__Erysipelotrichaceae	g__uncultured	s__uncultured bacterium
OTU_767	k__Bacteria	p__Patescibacteria	c__Saccharimonadia	o__Saccharimonadales
OTU_1135	k__Bacteria	p__Chlamydiae	c__LD1-PA32	o__	f__	g__	s__
OTU_1312	k__Bacteria	p__Proteobacteria	c__Gammaproteobacteria	o__Pseudomonadales	f__Moraxellaceae	g__uncultured	s__
OTU_1280	k__Bacteria	p__Firmicutes	c__Clostridia	o__Clostridiales	f__Lachnospiraceae	g__uncultured	s__uncultured bacterium
OTU_5	k__Bacteria	p__Bacteroidetes	c__Bacteroidia	o__Bacteroidales	f__Muribaculaceae	g__uncultured bacterium	s__uncultured bacterium
OTU_1229	k__Bacteria	p__Firmicutes	c__Clostridia	o__Clostridiales	f__Lachnospiraceae	g__uncultured	s__uncultured bacterium
OTU_440	k__Bacteria	p__Firmicutes	c__Clostridia	o__Clostridiales	f__Lachnospiraceae	g__Lachnospiraceae NK4A136 group	s__uncultured bacterium
OTU_296	k__Bacteria	p__Firmicutes	c__Clostridia	o__Clostridiales	f__Ruminococcaceae	g__Ruminococcaceae UCG-014	s__uncultured bacterium
OTU_872	k__Bacteria	p__Firmicutes	c__Clostridia	o__Clostridiales	f__Lachnospiraceae	g__Roseburia	s__uncultured bacterium
OTU_907	k__Bacteria	p__Firmicutes	c__Clostridia	o__Clostridiales	f__Lachnospiraceae	g__Lachnospiraceae NK4A136 group	s__uncultured bacterium
OTU_1072	k__Bacteria	p__Fusobacteria	c__Fusobacteriia	o__Fusobacteriales	f__Leptotrichiaceae	g__uncultured
OTU_936	k__Bacteria	p__Actinobacteria	c__Actinobacteria	o__Frankiales	f__Cryptosporangiaceae	g__Fodinicola
OTU_267	k__Bacteria	p__Firmicutes	c__Clostridia	o__Clostridiales	f__Ruminococcaceae	g__Ruminiclostridium 6	s__uncultured bacterium
OTU_1018	k__Bacteria	p__Planctomycetes	c__Planctomycetacia	o__Planctomycetales	f__Rubinisphaeraceae	g__SH-PL14
OTU_42	k__Bacteria	p__Bacteroidetes	c__Bacteroidia	o__Bacteroidales	f__Muribaculaceae	g__uncultured bacterium	s__uncultured bacterium
OTU_1078	k__Bacteria	p__Bacteroidetes	c__Ignavibacteria	o__Ignavibacteriales	f__PHOS-HE36	g__uncultured bacterium	s__uncultured bacterium
OTU_1068	k__Bacteria	p__Firmicutes	c__Clostridia	o__Clostridiales	f__Lachnospiraceae	g__uncultured	s__uncultured bacterium
OTU_311	k__Bacteria	p__Actinobacteria	c__Coriobacteriia	o__Coriobacteriales	f__Eggerthellaceae	g__Enterorhabdus	s__uncultured bacterium
OTU_1045	k__Bacteria	p__Bacteroidetes	c__Bacteroidia	o__Bacteroidales	f__Muribaculaceae	g__uncultured bacterium	s__uncultured bacterium
OTU_628	k__Bacteria	p__WS1
OTU_682	k__Bacteria	p__BRC1
OTU_140	k__Bacteria	p__Firmicutes	c__Bacilli	o__Lactobacillales	f__Streptococcaceae	g__Streptococcus
OTU_721	k__Bacteria	p__Firmicutes	c__Clostridia	o__Clostridiales	f__Lachnospiraceae	g__Lachnospiraceae NK4A136 group	s__uncultured bacterium
OTU_822	k__Bacteria	p__Bacteroidetes	c__Bacteroidia	o__Chitinophagales	f__Chitinophagaceae	g__Terrimonas	s__uncultured bacterium
OTU_507	k__Bacteria	p__Cloacimonetes	c__Cloacimonadia	o__Cloacimonadales	f__Cloacimonadaceae	g__W5	s__uncultured bacterium
OTU_180	k__Bacteria	p__Firmicutes	c__Clostridia	o__Clostridiales	f__Ruminococcaceae	g__Ruminiclostridium 9	s__uncultured bacterium
OTU_378	k__Bacteria	p__Firmicutes	c__Clostridia	o__Clostridiales	f__Ruminococcaceae	g__Ruminococcaceae UCG-014	s__uncultured bacterium
OTU_1508	k__Bacteria	p__Bacteroidetes	c__Bacteroidia	o__Chitinophagales	f__Saprospiraceae	g__uncultured
OTU_35	k__Bacteria	p__Firmicutes	c__Clostridia	o__Clostridiales	f__Lachnospiraceae	g__uncultured	s__uncultured bacterium
OTU_452	k__Bacteria	p__Firmicutes	c__Clostridia	o__Clostridiales	f__Ruminococcaceae	g__Intestinimonas	s__uncultured bacterium
OTU_54	k__Bacteria	p__Firmicutes	c__Clostridia	o__Clostridiales	f__Lachnospiraceae	g__uncultured	s__uncultured bacterium
OTU_913	k__Bacteria	p__Firmicutes	c__Clostridia	o__Clostridiales	f__Family XI	g__Sedimentibacter	s__uncultured bacterium
OTU_1437	k__Bacteria	p__Firmicutes	c__Clostridia	o__Clostridiales	f__Ruminococcaceae	g__Ruminiclostridium 5	s__uncultured bacterium
OTU_324	k__Bacteria	p__Firmicutes	c__Clostridia	o__Clostridiales	f__Lachnospiraceae	g__uncultured	s__uncultured bacterium
OTU_410	k__Bacteria	p__Bacteroidetes	c__Bacteroidia	o__Bacteroidales	f__Muribaculaceae	g__uncultured bacterium	s__uncultured bacterium
OTU_1404	k__Bacteria	p__Bacteroidetes	c__Bacteroidia	o__Bacteroidales	f__Muribaculaceae	g__uncultured bacterium	s__uncultured bacterium
OTU_783	k__Bacteria	p__Firmicutes	c__Erysipelotrichia	o__Erysipelotrichales	f__Erysipelotrichaceae	g__Faecalibaculum	s__uncultured bacterium
OTU_1051	k__Bacteria	p__Firmicutes	c__Clostridia	o__Clostridiales	f__Clostridiales vadinBB60 group	g__uncultured bacterium	s__uncultured bacterium
OTU_262	k__Bacteria	p__Firmicutes	c__Clostridia	o__Clostridiales	f__Ruminococcaceae	g__Ruminococcaceae UCG-014	s__uncultured bacterium
OTU_845	k__Bacteria	p__Actinobacteria	c__Actinobacteria	o__PeM15	f__uncultured bacterium	g__uncultured bacterium	s__uncultured bacterium
OTU_938	k__Bacteria	p__Bacteroidetes	c__Bacteroidia	o__Bacteroidales	f__Muribaculaceae	g__uncultured bacterium	s__uncultured bacterium
OTU_1288	k__Bacteria	p__Firmicutes	c__Clostridia	o__Clostridiales	f__Lachnospiraceae	g__uncultured	s__uncultured bacterium
OTU_81	k__Bacteria	p__Bacteroidetes	c__Bacteroidia	o__Bacteroidales	f__Bacteroidaceae	g__Bacteroides	s__uncultured bacterium
OTU_898	k__Bacteria	p__Bacteroidetes	c__Bacteroidia	o__Flavobacteriales	f__Flavobacteriaceae	g__Flavobacterium	s__
OTU_103	k__Bacteria	p__Cyanobacteria	c__Melainabacteria	o__Gastranaerophilales	f__uncultured bacterium	g__uncultured bacterium	s__uncultured bacterium
OTU_314	k__Bacteria	p__Cloacimonetes	c__Cloacimonadia	o__Cloacimonadales	f__Cloacimonadaceae	g__Candidatus Cloacimonas	s__uncultured bacterium
OTU_704	k__Bacteria	p__Firmicutes	c__Clostridia	o__Clostridiales	f__Lachnospiraceae	g__Lachnospiraceae UCG-006	s__uncultured bacterium
OTU_701	k__Bacteria	p__Chloroflexi	c__Chloroflexia	o__Thermomicrobiales	f__JG30-KF-CM45	g__uncultured bacterium	s__uncultured bacterium
OTU_325	k__Bacteria	p__Bacteroidetes	c__Bacteroidia	o__Bacteroidales	f__Prevotellaceae	g__Prevotellaceae UCG-001	s__uncultured bacterium
OTU_126	k__Bacteria	p__Firmicutes	c__Clostridia	o__Clostridiales	f__Lachnospiraceae	g__uncultured	s__uncultured bacterium
OTU_68	k__Bacteria	p__Bacteroidetes	c__Bacteroidia	o__Bacteroidales	f__Muribaculaceae	g__uncultured bacterium	s__uncultured bacterium
OTU_833	k__Bacteria	p__Bacteroidetes	c__Bacteroidia	o__Chitinophagales	f__Saprospiraceae	g__uncultured	s__uncultured bacterium
OTU_857	k__Bacteria	p__Firmicutes	c__Clostridia	o__Clostridiales	f__Lachnospiraceae	g__uncultured	s__uncultured bacterium
OTU_1000	k__Bacteria	p__Firmicutes	c__Clostridia	o__Clostridiales	f__Lachnospiraceae	g__Marvinbryantia	s__uncultured bacterium
OTU_176	k__Bacteria	p__Firmicutes	c__Clostridia	o__Clostridiales	f__Lachnospiraceae	g__Lachnospiraceae UCG-001	s__uncultured bacterium
OTU_264	k__Bacteria	p__Actinobacteria	c__Coriobacteriia	o__Coriobacteriales	f__Eggerthellaceae	g__Enterorhabdus	s__uncultured bacterium
OTU_80	k__Bacteria	p__Firmicutes	c__Clostridia	o__Clostridiales	f__Lachnospiraceae	g__uncultured	s__uncultured bacterium
OTU_303	k__Bacteria	p__Bacteroidetes	c__Bacteroidia	o__Bacteroidales	f__Bacteroidetes vadinHA17	g__uncultured bacterium	s__uncultured bacterium
OTU_736	k__Bacteria	p__Firmicutes	c__Clostridia	o__Clostridiales	f__Lachnospiraceae	g__uncultured	s__uncultured bacterium
OTU_920	k__Bacteria	p__Firmicutes	c__Clostridia	o__Clostridiales	f__Lachnospiraceae	g__uncultured	s__uncultured bacterium
OTU_211	k__Bacteria	p__Firmicutes	c__Clostridia	o__Clostridiales	f__Ruminococcaceae	g__Oscillibacter	s__uncultured bacterium
OTU_562	k__Bacteria	p__Firmicutes	c__Clostridia	o__Clostridiales	f__Peptostreptococcaceae	g__uncultured	s__uncultured bacterium
OTU_153	k__Bacteria	p__Bacteroidetes	c__Bacteroidia	o__Bacteroidales	f__Muribaculaceae	g__uncultured bacterium	s__uncultured bacterium
OTU_643	k__Bacteria	p__Firmicutes	c__Clostridia	o__Clostridiales	f__Ruminococcaceae	g__Oscillibacter	s__uncultured bacterium
OTU_318	k__Bacteria	p__Verrucomicrobia	c__Verrucomicrobiae	o__Pedosphaerales	f__Pedosphaeraceae	g__ADurb.Bin063-1
OTU_1159	k__Bacteria	p__Planctomycetes	c__Planctomycetacia	o__Pirellulales	f__Pirellulaceae	g__Pirellula	s__uncultured bacterium
OTU_375	k__Bacteria	p__Firmicutes	c__Clostridia	o__Clostridiales	f__Ruminococcaceae	g__Ruminococcaceae UCG-014	s__uncultured bacterium
OTU_1536	k__Bacteria	p__Patescibacteria	c__ABY1	o__Candidatus Falkowbacteria	f__uncultured bacterium	g__uncultured bacterium	s__uncultured bacterium
OTU_212	k__Bacteria	p__Firmicutes	c__Clostridia	o__Clostridiales	f__Ruminococcaceae	g__UBA1819	s__uncultured bacterium
OTU_1121	k__Bacteria	p__Firmicutes	c__Clostridia	o__Clostridiales	f__Lachnospiraceae	g__Blautia
OTU_517	k__Bacteria	p__Bacteroidetes	c__Bacteroidia	o__Bacteroidales	f__Muribaculaceae	g__uncultured bacterium	s__uncultured bacterium
OTU_928	k__Bacteria	p__Bacteroidetes	c__Bacteroidia	o__Bacteroidales	f__Muribaculaceae	g__uncultured bacterium	s__uncultured bacterium
OTU_1468	k__Bacteria	p__Firmicutes	c__Clostridia	o__Clostridiales	f__Lachnospiraceae	g__Lachnospiraceae UCG-006	s__uncultured bacterium
OTU_1238	k__Bacteria	p__Firmicutes	c__Clostridia	o__Clostridiales	f__Lachnospiraceae	g__Lachnospiraceae NK4A136 group	s__uncultured bacterium
OTU_674	k__Bacteria	p__Firmicutes	c__Clostridia	o__Clostridiales	f__Lachnospiraceae	g__uncultured	s__uncultured bacterium
OTU_116	k__Bacteria	p__Firmicutes	c__Clostridia	o__Clostridiales	f__Lachnospiraceae	g__Lachnospiraceae NK4A136 group	s__uncultured bacterium
OTU_363	k__Bacteria	p__Firmicutes	c__Clostridia	o__Clostridiales	f__Ruminococcaceae	g__Ruminococcaceae UCG-014	s__uncultured bacterium
OTU_800	k__Bacteria	p__Firmicutes	c__Clostridia	o__Clostridiales	f__Lachnospiraceae	g__uncultured	s__uncultured bacterium
OTU_1340	k__Bacteria	p__Firmicutes	c__Clostridia	o__Clostridiales	f__Lachnospiraceae	g__Lachnospiraceae NK4A136 group	s__uncultured bacterium
OTU_1420	k__Bacteria	p__Firmicutes	c__Clostridia	o__Clostridiales
OTU_340	k__Bacteria	p__Bacteroidetes	c__Bacteroidia	o__Bacteroidales	f__Muribaculaceae	g__uncultured bacterium	s__uncultured bacterium
OTU_1232	k__Bacteria	p__Proteobacteria	c__Gammaproteobacteria	o__Run-SP154
OTU_633	k__Bacteria	p__Firmicutes	c__Clostridia	o__Clostridiales	f__Lachnospiraceae	g__Lachnospiraceae NK4A136 group	s__uncultured bacterium
OTU_782	k__Bacteria	p__Tenericutes	c__Mollicutes	o__Mollicutes RF39	f__uncultured bacterium	g__uncultured bacterium	s__uncultured bacterium
OTU_839	k__Bacteria	p__Firmicutes	c__Clostridia	o__Clostridiales	f__Lachnospiraceae	g__Lachnoclostridium	s__uncultured bacterium
OTU_1473	k__Bacteria	p__Firmicutes	c__Clostridia	o__Clostridiales	f__Lachnospiraceae	g__uncultured	s__uncultured bacterium
OTU_611	k__Bacteria	p__Firmicutes	c__Clostridia	o__Clostridiales	f__Ruminococcaceae	g__Ruminococcaceae UCG-014	s__uncultured bacterium
OTU_203	k__Bacteria	p__Synergistetes	c__Synergistia	o__Synergistales	f__Synergistaceae	g__Thermovirga	s__uncultured bacterium
OTU_493	k__Bacteria	p__Tenericutes	c__Mollicutes	o__Mollicutes RF39	f__uncultured bacterium	g__uncultured bacterium	s__uncultured bacterium
OTU_102	k__Bacteria	p__Firmicutes	c__Clostridia	o__Clostridiales	f__Lachnospiraceae	g__Roseburia	s__uncultured bacterium
OTU_685	k__Bacteria	p__Firmicutes	c__Clostridia	o__Clostridiales	f__Peptostreptococcaceae	g__Terrisporobacter	s__uncultured bacterium
OTU_1293	k__Bacteria	p__Patescibacteria	c__ABY1	o__Candidatus Falkowbacteria
OTU_1178	k__Bacteria	p__Firmicutes	c__Clostridia	o__Clostridiales	f__Lachnospiraceae	g__Lachnospiraceae NK4A136 group	s__uncultured bacterium
OTU_978	k__Bacteria	p__Firmicutes	c__Clostridia	o__Clostridiales	f__Lachnospiraceae	g__uncultured	s__uncultured bacterium
OTU_1096	k__Bacteria	p__Firmicutes	c__Clostridia	o__Clostridiales	f__Lachnospiraceae	g__Lachnospiraceae NK4A136 group	s__uncultured bacterium
OTU_886	k__Bacteria	p__Firmicutes	c__Clostridia	o__Clostridiales	f__Christensenellaceae	g__uncultured	s__uncultured bacterium
OTU_52	k__Bacteria	p__Firmicutes	c__Clostridia	o__Clostridiales	f__Lachnospiraceae	g__Lachnospiraceae UCG-006	s__uncultured bacterium
OTU_842	k__Bacteria	p__Thermotogae	c__Thermotogae	o__Thermotogales	f__Fervidobacteriaceae	g__Fervidobacterium	s__uncultured bacterium
OTU_660	k__Bacteria	p__Firmicutes	c__Clostridia	o__Clostridiales	f__Ruminococcaceae
OTU_287	k__Bacteria	p__Firmicutes	c__Clostridia	o__Clostridiales	f__Lachnospiraceae	g__GCA-900066575	s__uncultured bacterium
OTU_838	k__Bacteria	p__Firmicutes	c__Clostridia	o__Clostridiales	f__Lachnospiraceae	g__A2	s__uncultured bacterium
OTU_659	k__Bacteria	p__Cyanobacteria	c__Melainabacteria	o__Obscuribacterales	f__uncultured bacterium	g__uncultured bacterium	s__uncultured bacterium
OTU_888	k__Bacteria	p__Caldiserica	c__Caldisericia	o__Caldisericales	f__WCHB1-02	g__uncultured bacterium	s__uncultured bacterium
OTU_1319	k__Bacteria	p__Firmicutes	c__Clostridia	o__Clostridiales	f__Lachnospiraceae	g__Lachnospiraceae NK4A136 group	s__uncultured bacterium
OTU_1248	k__Bacteria	p__Firmicutes	c__Clostridia	o__Clostridiales	f__Lachnospiraceae	g__Blautia	s__uncultured bacterium
OTU_390	k__Bacteria	p__Firmicutes	c__Clostridia	o__Clostridiales	f__Lachnospiraceae	g__Lachnospiraceae UCG-010	s__uncultured bacterium
OTU_764	k__Bacteria	p__Planctomycetes	c__Phycisphaerae	o__mle1-8	f__uncultured bacterium	g__uncultured bacterium	s__uncultured bacterium
OTU_1361	k__Bacteria	p__Firmicutes	c__Clostridia	o__Clostridiales	f__Lachnospiraceae	g__Lachnospiraceae NK4A136 group	s__uncultured bacterium
OTU_1183	k__Bacteria	p__Tenericutes	c__Mollicutes	o__Mollicutes RF39	f__uncultured bacterium	g__uncultured bacterium	s__uncultured bacterium
OTU_557	k__Bacteria	p__Bacteroidetes	c__Bacteroidia	o__Bacteroidales	f__Muribaculaceae	g__uncultured bacterium	s__uncultured bacterium
OTU_463	k__Bacteria	p__Firmicutes	c__Clostridia	o__Clostridiales	f__Ruminococcaceae	g__Ruminococcaceae UCG-014	s__uncultured bacterium
OTU_969	k__Bacteria	p__Firmicutes	c__Clostridia	o__Clostridiales	f__Lachnospiraceae	g__Lachnospiraceae NK4A136 group	s__uncultured bacterium
OTU_1338	k__Bacteria	p__Bacteroidetes	c__Bacteroidia	o__Bacteroidales	f__Muribaculaceae	g__uncultured bacterium	s__uncultured bacterium
OTU_475	k__Bacteria	p__Firmicutes	c__Clostridia	o__Clostridiales	f__Ruminococcaceae	g__Ruminococcaceae UCG-014	s__uncultured bacterium
OTU_962	k__Bacteria	p__Firmicutes	c__Clostridia	o__Clostridiales	f__Ruminococcaceae
OTU_730	k__Bacteria	p__Hydrogenedentes	c__Hydrogenedentia	o__Hydrogenedentiales	f__Hydrogenedensaceae	g__uncultured bacterium	s__uncultured bacterium
OTU_123	k__Bacteria	p__Firmicutes	c__Clostridia	o__Clostridiales	f__Lachnospiraceae	g__Lachnospiraceae UCG-006	s__uncultured bacterium
OTU_998	k__Bacteria	p__Firmicutes	c__Clostridia	o__Clostridiales	f__Lachnospiraceae	g__Roseburia	s__uncultured bacterium
OTU_648	k__Bacteria	p__Firmicutes	c__Clostridia	o__Clostridiales	f__Lachnospiraceae	g__Lachnospiraceae UCG-001	s__uncultured bacterium
OTU_923	k__Bacteria	p__Firmicutes	c__Clostridia	o__Clostridiales	f__Ruminococcaceae	g__Oscillibacter	s__uncultured bacterium
OTU_349	k__Bacteria	p__Bacteroidetes	c__Bacteroidia	o__Bacteroidales	f__Muribaculaceae	g__Muribaculum	s__uncultured bacterium
OTU_1416	k__Bacteria	p__Actinobacteria	c__Acidimicrobiia	o__Microtrichales	f__Ilumatobacteraceae	g__CL500-29 marine group	s__metagenome
OTU_1374	k__Bacteria	p__Firmicutes	c__Bacilli	o__Lactobacillales	f__Lactobacillaceae	g__Lactobacillus	s__uncultured bacterium
OTU_151	k__Bacteria	p__Firmicutes	c__Clostridia	o__Clostridiales	f__Lachnospiraceae	g__uncultured	s__uncultured bacterium
OTU_135	k__Bacteria	p__Firmicutes	c__Clostridia	o__Clostridiales	f__Lachnospiraceae	g__uncultured	s__uncultured bacterium
OTU_1397	k__Bacteria	p__Actinobacteria	c__Thermoleophilia	o__Solirubrobacterales	f__Solirubrobacteraceae	g__Conexibacter
OTU_955	k__Bacteria	p__Spirochaetes	c__Spirochaetia	o__Spirochaetales	f__Spirochaetaceae	g__Treponema 2	s__uncultured bacterium
OTU_1089	k__Bacteria	p__Firmicutes	c__Clostridia	o__Clostridiales	f__Lachnospiraceae	g__Lachnospiraceae NK4A136 group	s__uncultured bacterium
OTU_1214	k__Bacteria	p__Firmicutes	c__Bacilli	o__Lactobacillales	f__Streptococcaceae	g__Streptococcus
OTU_933	k__Bacteria	p__Firmicutes	c__Clostridia	o__Clostridiales	f__Lachnospiraceae
OTU_125	k__Bacteria	p__Firmicutes	c__Clostridia	o__Clostridiales	f__Lachnospiraceae
OTU_686	k__Bacteria	p__Firmicutes	c__Clostridia	o__Clostridiales	f__Lachnospiraceae	g__Tyzzerella	s__uncultured bacterium
OTU_889	k__Bacteria	p__Firmicutes	c__Clostridia	o__Clostridiales	f__Ruminococcaceae	g__Ruminococcaceae UCG-014	s__uncultured bacterium
OTU_1369	k__Bacteria	p__Firmicutes	c__Clostridia	o__Clostridiales	f__Lachnospiraceae	g__GCA-900066575	s__uncultured bacterium
OTU_1393	k__Bacteria	p__Proteobacteria	c__Deltaproteobacteria	o__Syntrophobacterales	f__Syntrophobacteraceae	g__Syntrophobacter	s__uncultured bacterium
OTU_360	k__Bacteria	p__Firmicutes	c__Clostridia	o__Clostridiales	f__Lachnospiraceae	g__uncultured	s__uncultured bacterium
OTU_1378	k__Bacteria	p__Proteobacteria	c__Deltaproteobacteria	o__Deltaproteobacteria Incertae Sedis	f__Syntrophorhabdaceae	g__Syntrophorhabdus	s__uncultured bacterium
OTU_483	k__Bacteria	p__Tenericutes	c__Mollicutes	o__Mollicutes RF39
OTU_749	k__Bacteria	p__Actinobacteria	c__Actinobacteria	o__Bifidobacteriales	f__Bifidobacteriaceae	g__Bifidobacterium	s__
OTU_209	k__Bacteria	p__Firmicutes	c__Clostridia	o__Clostridiales	f__Ruminococcaceae	g__Ruminococcaceae UCG-010	s__uncultured bacterium
OTU_1513	k__Bacteria	p__Bacteroidetes	c__Bacteroidia	o__Bacteroidales	f__Muribaculaceae	g__uncultured bacterium	s__uncultured bacterium
OTU_309	k__Bacteria	p__Firmicutes	c__Clostridia	o__Clostridiales	f__Clostridiales vadinBB60 group	g__uncultured bacterium	s__uncultured bacterium
OTU_706	k__Bacteria	p__Firmicutes	c__Clostridia	o__Clostridiales	f__Lachnospiraceae	g__Lachnospiraceae NK4A136 group	s__uncultured bacterium
OTU_880	k__Bacteria	p__Bacteroidetes	c__Bacteroidia	o__Chitinophagales	f__Chitinophagaceae	g__Terrimonas	s__
OTU_428	k__Bacteria	p__Firmicutes	c__Clostridia	o__Clostridiales	f__Lachnospiraceae	g__uncultured	s__uncultured bacterium
OTU_572	k__Bacteria	p__Firmicutes	c__Clostridia	o__Clostridiales	f__Lachnospiraceae	g__uncultured
OTU_1325	k__Bacteria	p__Chloroflexi	c__Chloroflexia	o__Thermomicrobiales	f__AKYG1722
OTU_637	k__Bacteria	p__Actinobacteria	c__Actinobacteria	o__Propionibacteriales	f__Nocardioidaceae	g__Aeromicrobium	s__
OTU_1442	k__Bacteria	p__Firmicutes	c__Clostridia	o__Clostridiales	f__Ruminococcaceae	g__Ruminococcaceae UCG-014	s__uncultured bacterium
OTU_1460	k__Bacteria	p__Firmicutes	c__Clostridia	o__Clostridiales	f__Ruminococcaceae	g__Ruminococcaceae UCG-014	s__uncultured bacterium
OTU_447	k__Bacteria	p__Bacteroidetes	c__Bacteroidia	o__Sphingobacteriales	f__Sphingobacteriaceae	g__Sphingobacterium	s__
OTU_618	k__Bacteria	p__Firmicutes	c__Erysipelotrichia	o__Erysipelotrichales	f__Erysipelotrichaceae	g__uncultured	s__uncultured bacterium
OTU_1052	Unassigned
OTU_1588	k__Bacteria	p__Bacteroidetes	c__Bacteroidia	o__Bacteroidales	f__Muribaculaceae	g__uncultured bacterium	s__uncultured bacterium
OTU_276	k__Bacteria	p__Firmicutes	c__Clostridia	o__Clostridiales	f__Ruminococcaceae	g__Ruminococcaceae UCG-014	s__uncultured bacterium
OTU_600	k__Bacteria	p__Firmicutes	c__Clostridia	o__Clostridiales	f__Family XIII	g__Family XIII AD3011 group	s__uncultured bacterium
OTU_1155	k__Bacteria	p__Firmicutes	c__Clostridia	o__Clostridiales	f__Lachnospiraceae	g__Lachnospiraceae NK4A136 group	s__uncultured bacterium
OTU_1132	k__Bacteria	p__Firmicutes	c__Clostridia	o__Clostridiales	f__Lachnospiraceae	g__Lachnospiraceae UCG-006	s__uncultured bacterium
OTU_715	k__Bacteria	p__Firmicutes	c__Clostridia	o__Clostridiales	f__Lachnospiraceae	g__uncultured	s__uncultured bacterium
OTU_1395	k__Bacteria	p__Firmicutes	c__Erysipelotrichia	o__Erysipelotrichales	f__Erysipelotrichaceae	g__Faecalibaculum	s__uncultured bacterium
OTU_1284	k__Bacteria	p__Proteobacteria	c__Gammaproteobacteria	o__Betaproteobacteriales	f__Nitrosomonadaceae	g__Ellin6067
OTU_733	k__Bacteria	p__Firmicutes	c__Bacilli	o__Lactobacillales	f__Lactobacillaceae	g__Lactobacillus	s__uncultured bacterium
OTU_491	k__Bacteria	p__Proteobacteria	c__Gammaproteobacteria	o__Enterobacteriales	f__Enterobacteriaceae	g__Escherichia-Shigella
OTU_959	k__Bacteria	p__Firmicutes	c__Clostridia	o__Clostridiales	f__Lachnospiraceae	g__uncultured	s__uncultured bacterium
OTU_1581	k__Bacteria	p__Atribacteria	c__Caldatribacteriia	o__Caldatribacteriales	f__Caldatribacteriaceae	g__Candidatus Caldatribacterium	s__uncultured bacterium
OTU_1299	k__Bacteria	p__Firmicutes	c__Clostridia	o__Clostridiales	f__Lachnospiraceae	g__Lachnospiraceae NK4A136 group	s__uncultured bacterium
OTU_1189	k__Bacteria	p__Chloroflexi	c__Anaerolineae	o__SBR1031	f__uncultured bacterium	g__uncultured bacterium	s__uncultured bacterium
OTU_1452	k__Bacteria	p__Bacteroidetes	c__Bacteroidia	o__Bacteroidales	f__Muribaculaceae	g__uncultured bacterium	s__uncultured bacterium
OTU_757	k__Bacteria	p__Firmicutes	c__Clostridia	o__Clostridiales	f__Lachnospiraceae	g__uncultured	s__uncultured bacterium
OTU_1313	k__Bacteria	p__Actinobacteria	c__Thermoleophilia	o__Gaiellales	f__uncultured	g__uncultured bacterium	s__uncultured bacterium
OTU_537	k__Bacteria	p__Firmicutes	c__Clostridia	o__Clostridiales	f__Clostridiales vadinBB60 group	g__uncultured bacterium	s__uncultured bacterium
OTU_806	k__Bacteria	p__Firmicutes	c__Clostridia	o__Clostridiales	f__Lachnospiraceae	g__uncultured	s__uncultured bacterium
OTU_680	k__Bacteria	p__Bacteroidetes	c__Bacteroidia	o__Chitinophagales	f__Saprospiraceae	g__uncultured	s__uncultured bacterium
OTU_636	k__Bacteria	p__Atribacteria	c__JS1	o__uncultured bacterium	f__uncultured bacterium	g__uncultured bacterium	s__uncultured bacterium
OTU_719	k__Bacteria	p__Tenericutes	c__Mollicutes	o__Mollicutes RF39
OTU_1447	k__Bacteria	p__Firmicutes	c__Clostridia	o__Clostridiales	f__Lachnospiraceae	g__uncultured	s__uncultured bacterium
OTU_197	k__Bacteria	p__Firmicutes	c__Clostridia	o__Clostridiales	f__Lachnospiraceae	g__uncultured	s__uncultured bacterium
OTU_1115	k__Bacteria	p__Firmicutes	c__Clostridia	o__Clostridiales	f__Ruminococcaceae	g__Ruminococcaceae UCG-003	s__uncultured bacterium
OTU_891	k__Bacteria	p__Acidobacteria	c__Subgroup 6	o__	f__	g__	s__
OTU_186	k__Bacteria	p__Firmicutes	c__Clostridia	o__Clostridiales	f__Lachnospiraceae	g__Roseburia	s__uncultured bacterium
OTU_417	k__Bacteria	p__Firmicutes	c__Clostridia	o__Clostridiales	f__Clostridiaceae 1	g__Candidatus Arthromitus	s__uncultured bacterium
OTU_903	k__Bacteria	p__Firmicutes	c__Clostridia	o__Clostridiales	f__Ruminococcaceae	g__Ruminiclostridium	s__uncultured bacterium
OTU_1494	k__Bacteria	p__Proteobacteria	c__Gammaproteobacteria	o__Betaproteobacteriales	f__Rhodocyclaceae
OTU_1417	k__Bacteria	p__Firmicutes	c__Clostridia	o__Clostridiales	f__Lachnospiraceae	g__Lachnospiraceae AC2044 group	s__uncultured bacterium
OTU_743	k__Bacteria	p__Planctomycetes	c__Phycisphaerae	o__Phycisphaerales	f__Phycisphaeraceae	g__CL500-3	s__
OTU_875	k__Bacteria	p__Firmicutes	c__Clostridia	o__Clostridiales	f__Lachnospiraceae	g__uncultured	s__uncultured bacterium
OTU_307	k__Bacteria	p__Firmicutes	c__Erysipelotrichia	o__Erysipelotrichales	f__Erysipelotrichaceae	g__uncultured	s__uncultured bacterium
OTU_295	k__Bacteria	p__Firmicutes	c__Clostridia	o__Clostridiales	f__Family XIII	g__Family XIII UCG-001	s__uncultured bacterium
OTU_741	Unassigned
OTU_1069	k__Bacteria	p__Chloroflexi	c__Anaerolineae	o__RBG-13-54-9	f__uncultured bacterium	g__uncultured bacterium	s__uncultured bacterium
OTU_836	k__Bacteria	p__Bacteroidetes	c__Bacteroidia	o__Bacteroidales	f__Muribaculaceae	g__uncultured bacterium	s__uncultured bacterium
OTU_424	k__Bacteria	p__Firmicutes	c__Clostridia	o__Clostridiales	f__Lachnospiraceae	g__Lachnospiraceae NK4A136 group	s__uncultured bacterium
OTU_772	k__Bacteria	p__Firmicutes	c__Clostridia	o__DTU014	f__uncultured bacterium	g__uncultured bacterium	s__uncultured bacterium
OTU_1527	k__Bacteria	p__Thermotogae	c__Thermotogae	o__Kosmotogales	f__Kosmotogaceae	g__Mesotoga	s__uncultured bacterium
OTU_1593	k__Bacteria	p__Firmicutes	c__Bacilli	o__Lactobacillales	f__Lactobacillaceae	g__Lactobacillus	s__uncultured bacterium
OTU_792	k__Bacteria	p__Firmicutes	c__Clostridia	o__Clostridiales	f__Ruminococcaceae	g__Ruminococcaceae UCG-014	s__uncultured bacterium
OTU_1034	k__Bacteria	p__Firmicutes	c__Clostridia	o__Clostridiales	f__Lachnospiraceae
OTU_654	k__Bacteria	p__Firmicutes	c__Clostridia	o__Clostridiales	f__Family XI	g__Sedimentibacter
OTU_283	k__Bacteria	p__Firmicutes	c__Clostridia	o__Clostridiales	f__Lachnospiraceae
OTU_664	k__Bacteria	p__Firmicutes	c__Clostridia	o__Clostridiales	f__Lachnospiraceae	g__Lachnospiraceae UCG-006	s__uncultured bacterium
OTU_1556	k__Bacteria	p__Bacteroidetes	c__Bacteroidia	o__Chitinophagales	f__Saprospiraceae	g__OLB8	s__
OTU_1567	k__Bacteria	p__Tenericutes	c__Mollicutes	o__Mollicutes RF39	f__uncultured bacterium	g__uncultured bacterium	s__uncultured bacterium
OTU_1153	k__Bacteria	p__Chloroflexi	c__Anaerolineae	o__Anaerolineales	f__Anaerolineaceae	g__Ornatilinea
OTU_1139	k__Bacteria	p__Bacteroidetes	c__Bacteroidia	o__Flavobacteriales	f__NS9 marine group	g__	s__
OTU_943	k__Bacteria	p__Firmicutes	c__Clostridia	o__Clostridiales	f__Lachnospiraceae	g__Lachnospiraceae NK4A136 group	s__uncultured bacterium
OTU_699	k__Bacteria	p__Firmicutes	c__Clostridia	o__Clostridiales	f__Lachnospiraceae	g__[Eubacterium] xylanophilum group	s__uncultured bacterium
OTU_1117	k__Bacteria	p__Firmicutes	c__Clostridia	o__Clostridiales	f__Ruminococcaceae	g__Ruminococcaceae UCG-014	s__uncultured bacterium
OTU_90	k__Bacteria	p__Firmicutes	c__Clostridia	o__Clostridiales	f__Lachnospiraceae	g__Lachnospiraceae NK4A136 group	s__uncultured bacterium
OTU_1351	k__Bacteria	p__Firmicutes	c__Clostridia	o__Clostridiales	f__Lachnospiraceae	g__Lachnospiraceae FCS020 group	s__uncultured bacterium
OTU_1294	k__Bacteria	p__Firmicutes	c__Clostridia	o__Clostridiales	f__Lachnospiraceae	g__Lachnospiraceae FCS020 group	s__uncultured bacterium
OTU_45	k__Bacteria	p__Firmicutes	c__Clostridia	o__Clostridiales	f__Lachnospiraceae
OTU_1589	k__Bacteria	p__Chloroflexi	c__Anaerolineae	o__Anaerolineales	f__Anaerolineaceae	g__Pelolinea	s__uncultured bacterium
OTU_163	k__Bacteria	p__Firmicutes	c__Clostridia	o__Clostridiales	f__Ruminococcaceae	g__Ruminococcus 1	s__uncultured bacterium
OTU_222	k__Bacteria	p__Firmicutes	c__Clostridia	o__Clostridiales	f__Lachnospiraceae	g__uncultured	s__uncultured bacterium
OTU_115	k__Bacteria	p__Firmicutes	c__Clostridia	o__Clostridiales	f__Lachnospiraceae	g__Lachnospiraceae NK4A136 group	s__uncultured bacterium
OTU_698	k__Bacteria	p__Bacteroidetes	c__Bacteroidia	o__Bacteroidales	f__Rikenellaceae	g__Rikenellaceae RC9 gut group	s__uncultured bacterium
OTU_352	k__Bacteria	p__Firmicutes	c__Clostridia	o__Clostridiales	f__Lachnospiraceae	g__Lachnospiraceae NK4A136 group	s__uncultured bacterium
OTU_130	k__Bacteria	p__Firmicutes	c__Clostridia	o__Clostridiales	f__Ruminococcaceae	g__Ruminococcaceae UCG-014
OTU_956	k__Bacteria	p__Firmicutes	c__Clostridia	o__Clostridiales	f__Lachnospiraceae	g__uncultured	s__uncultured bacterium
OTU_88	k__Bacteria	p__Firmicutes	c__Clostridia	o__Clostridiales	f__Lachnospiraceae	g__[Eubacterium] xylanophilum group	s__uncultured bacterium
OTU_770	k__Bacteria	p__Bacteroidetes	c__Bacteroidia	o__Bacteroidales	f__Muribaculaceae	g__uncultured bacterium	s__uncultured bacterium
OTU_101	k__Bacteria	p__Firmicutes	c__Clostridia	o__Clostridiales	f__Lachnospiraceae	g__Marvinbryantia	s__uncultured bacterium
OTU_1563	k__Bacteria	p__Verrucomicrobia	c__Verrucomicrobiae	o__Verrucomicrobiales	f__Akkermansiaceae	g__Akkermansia	s__uncultured bacterium
OTU_26	k__Bacteria	p__Bacteroidetes	c__Bacteroidia	o__Bacteroidales	f__Prevotellaceae	g__Alloprevotella	s__uncultured bacterium
OTU_281	k__Bacteria	p__Firmicutes	c__Clostridia	o__Clostridiales	f__Ruminococcaceae	g__Ruminococcaceae UCG-014	s__uncultured bacterium
OTU_606	k__Bacteria	p__Proteobacteria	c__Deltaproteobacteria	o__Syntrophobacterales	f__Syntrophaceae	g__uncultured	s__uncultured bacterium
OTU_1380	k__Bacteria	p__Firmicutes	c__Clostridia	o__Clostridiales	f__Christensenellaceae	g__Christensenellaceae R-7 group
OTU_59	k__Bacteria	p__Bacteroidetes	c__Bacteroidia	o__Bacteroidales	f__Rikenellaceae	g__Alistipes	s__uncultured bacterium
OTU_1575	k__Bacteria	p__Planctomycetes	c__Phycisphaerae	o__mle1-8	f__uncultured bacterium	g__uncultured bacterium	s__uncultured bacterium
OTU_668	k__Bacteria	p__Firmicutes	c__Clostridia	o__Clostridiales	f__Family XIII	g__Family XIII AD3011 group	s__uncultured bacterium
OTU_305	k__Bacteria	p__Firmicutes	c__Clostridia	o__Clostridiales	f__Ruminococcaceae	g__Ruminococcaceae UCG-014
OTU_612	k__Bacteria	p__Proteobacteria	c__Gammaproteobacteria	o__Betaproteobacteriales	f__Rhodocyclaceae	g__
OTU_165	k__Bacteria	p__Actinobacteria	c__Actinobacteria	o__Bifidobacteriales	f__Bifidobacteriaceae	g__Bifidobacterium	s__
OTU_310	k__Bacteria	p__Bacteroidetes	c__Bacteroidia	o__Bacteroidales	f__Muribaculaceae	g__uncultured bacterium	s__uncultured bacterium
OTU_985	k__Bacteria	p__Proteobacteria	c__Alphaproteobacteria	o__Rhizobiales	f__Xanthobacteraceae	g__uncultured
OTU_136	k__Bacteria	p__Firmicutes	c__Clostridia	o__Clostridiales	f__Ruminococcaceae	g__Oscillibacter	s__uncultured bacterium
OTU_1056	k__Bacteria	p__Chloroflexi	c__Anaerolineae	o__SBR1031
OTU_868	k__Bacteria	p__Firmicutes	c__Clostridia	o__Clostridiales	f__Lachnospiraceae	g__uncultured	s__uncultured bacterium
OTU_619	k__Bacteria	p__Firmicutes	c__Clostridia	o__Clostridiales	f__Ruminococcaceae	g__uncultured	s__uncultured bacterium
OTU_737	k__Bacteria	p__Marinimicrobia (SAR406 clade)	c__uncultured bacterium	o__uncultured bacterium	f__uncultured bacterium	g__uncultured bacterium	s__uncultured bacterium
OTU_804	k__Bacteria	p__Firmicutes	c__Clostridia	o__Clostridiales	f__Ruminococcaceae	g__Ruminococcaceae UCG-014	s__uncultured bacterium
OTU_647	k__Bacteria	p__Verrucomicrobia	c__Verrucomicrobiae	o__Opitutales	f__Opitutaceae	g__Lacunisphaera	s__
OTU_169	k__Bacteria	p__Firmicutes	c__Clostridia	o__Clostridiales	f__Lachnospiraceae	g__uncultured	s__uncultured bacterium
OTU_595	k__Bacteria	p__Firmicutes	c__Clostridia	o__Clostridiales	f__Clostridiales vadinBB60 group	g__	s__
OTU_801	k__Bacteria	p__Bacteroidetes	c__Bacteroidia	o__Bacteroidales	f__Muribaculaceae	g__uncultured bacterium	s__uncultured bacterium
OTU_565	k__Bacteria	p__Firmicutes	c__Clostridia	o__Clostridiales	f__Lachnospiraceae	g__Lachnospiraceae NK4A136 group	s__uncultured bacterium
OTU_977	k__Bacteria	p__Firmicutes	c__Clostridia	o__Clostridiales	f__Ruminococcaceae	g__uncultured	s__uncultured bacterium
OTU_1400	k__Bacteria	p__Firmicutes	c__Clostridia	o__Clostridiales	f__Lachnospiraceae	g__Lachnospiraceae NK4A136 group	s__uncultured bacterium
OTU_421	k__Bacteria	p__Firmicutes	c__Clostridia	o__Clostridiales	f__Lachnospiraceae	g__uncultured	s__uncultured bacterium
OTU_430	k__Bacteria	p__Firmicutes	c__Erysipelotrichia	o__Erysipelotrichales	f__Erysipelotrichaceae	g__Erysipelatoclostridium	s__uncultured bacterium
OTU_528	k__Bacteria	p__Bacteroidetes	c__Bacteroidia	o__Bacteroidales	f__Muribaculaceae	g__uncultured bacterium	s__uncultured bacterium
OTU_1564	k__Bacteria	p__Omnitrophicaeota	c__Omnitrophia	o__Omnitrophales	f__Omnitrophaceae	g__Candidatus Omnitrophus	s__
OTU_1124	k__Bacteria	p__Bacteroidetes	c__Bacteroidia	o__Bacteroidales	f__Muribaculaceae	g__uncultured bacterium	s__uncultured bacterium
OTU_1355	k__Bacteria	p__Firmicutes	c__Clostridia	o__Clostridiales	f__Lachnospiraceae	g__uncultured	s__uncultured bacterium
OTU_304	k__Bacteria	p__Atribacteria	c__Caldatribacteriia	o__Caldatribacteriales	f__Caldatribacteriaceae	g__Candidatus Caldatribacterium	s__uncultured bacterium
OTU_1032	k__Bacteria	p__Firmicutes	c__Clostridia	o__Clostridiales	f__Lachnospiraceae	g__Lachnospiraceae NK4A136 group	s__uncultured bacterium
OTU_849	k__Bacteria	p__Firmicutes	c__Clostridia	o__Clostridiales	f__Lachnospiraceae	g__Lachnospiraceae NK4A136 group	s__uncultured bacterium
OTU_244	k__Bacteria	p__Firmicutes	c__Clostridia	o__Clostridiales	f__Ruminococcaceae	g__Ruminococcaceae UCG-014
OTU_512	k__Bacteria	p__Tenericutes	c__Mollicutes	o__Mollicutes RF39	f__uncultured bacterium	g__uncultured bacterium	s__uncultured bacterium
OTU_1576	k__Bacteria	p__Proteobacteria	c__Deltaproteobacteria	o__Myxococcales	f__Polyangiaceae	g__Pajaroellobacter	s__
OTU_1520	k__Bacteria	p__Firmicutes	c__Limnochordia	o__Limnochordales	f__Limnochordaceae	g__uncultured bacterium	s__uncultured bacterium
OTU_392	k__Bacteria	p__Firmicutes	c__Clostridia	o__Clostridiales	f__Ruminococcaceae	g__Ruminococcaceae UCG-010	s__uncultured bacterium
OTU_1568	k__Bacteria	p__Firmicutes	c__Clostridia	o__Clostridiales	f__Lachnospiraceae	g__Lachnospiraceae NK4A136 group	s__uncultured bacterium
OTU_1209	k__Bacteria	p__Firmicutes	c__Clostridia	o__Clostridiales	f__Lachnospiraceae	g__uncultured	s__uncultured bacterium
OTU_383	k__Bacteria	p__Firmicutes	c__Clostridia	o__Clostridiales	f__Lachnospiraceae	g__uncultured	s__uncultured bacterium
OTU_128	k__Bacteria	p__Firmicutes	c__Clostridia	o__Clostridiales	f__Lachnospiraceae	g__uncultured	s__uncultured bacterium
OTU_61	k__Bacteria	p__Bacteroidetes	c__Bacteroidia	o__Bacteroidales	f__Muribaculaceae	g__uncultured bacterium	s__uncultured bacterium
OTU_486	k__Bacteria	p__Verrucomicrobia	c__Verrucomicrobiae	o__Opitutales	f__Puniceicoccaceae	g__Puniceicoccus	s__uncultured bacterium
OTU_542	k__Bacteria	p__Bacteroidetes	c__Bacteroidia	o__Bacteroidales	f__Muribaculaceae	g__uncultured bacterium	s__uncultured bacterium
OTU_322	k__Bacteria	p__Firmicutes	c__Clostridia	o__Clostridiales	f__Ruminococcaceae	g__uncultured	s__uncultured bacterium
OTU_1357	k__Bacteria	p__Bacteroidetes	c__Bacteroidia	o__Bacteroidales	f__Muribaculaceae	g__uncultured bacterium	s__uncultured bacterium
OTU_1077	k__Bacteria	p__Verrucomicrobia	c__Verrucomicrobiae	o__Verrucomicrobiales	f__Akkermansiaceae	g__Akkermansia	s__uncultured bacterium
OTU_216	k__Bacteria	p__Firmicutes	c__Clostridia	o__Clostridiales	f__Lachnospiraceae	g__Lachnospiraceae UCG-001	s__uncultured bacterium
OTU_1220	k__Bacteria	p__Firmicutes	c__Clostridia	o__Clostridiales	f__Lachnospiraceae	g__Lachnospiraceae NK4A136 group	s__uncultured bacterium
OTU_620	k__Archaea	p__Nanoarchaeaeota	c__Woesearchaeia
OTU_1566	k__Bacteria	p__Proteobacteria	c__Gammaproteobacteria	o__Steroidobacterales	f__Steroidobacteraceae	g__uncultured
OTU_564	k__Archaea	p__Euryarchaeota	c__Methanomicrobia	o__Methanomicrobiales	f__Methanomicrobiaceae	g__Methanoculleus	s__uncultured bacterium
OTU_708	k__Bacteria	p__Proteobacteria	c__Gammaproteobacteria	o__Pseudomonadales	f__Moraxellaceae	g__Acinetobacter	s__uncultured Acinetobacter sp.
OTU_859	k__Bacteria	p__Proteobacteria	c__Gammaproteobacteria	o__R7C24
OTU_113	k__Bacteria	p__Firmicutes	c__Clostridia	o__Clostridiales	f__Lachnospiraceae	g__uncultured	s__uncultured bacterium
OTU_471	k__Archaea	p__Euryarchaeota	c__Methanobacteria	o__Methanobacteriales	f__Methanobacteriaceae	g__Methanobacterium	s__
OTU_1330	k__Bacteria	p__WS1	c__uncultured bacterium	o__uncultured bacterium	f__uncultured bacterium	g__uncultured bacterium	s__uncultured bacterium
OTU_874	k__Bacteria	p__Bacteroidetes	c__Bacteroidia	o__Bacteroidales	f__Muribaculaceae	g__uncultured bacterium	s__uncultured bacterium
OTU_634	k__Bacteria	p__Armatimonadetes	c__uncultured	o__uncultured bacterium	f__uncultured bacterium	g__uncultured bacterium	s__uncultured bacterium
OTU_1434	Unassigned
OTU_798	k__Bacteria	p__Bacteroidetes	c__Bacteroidia	o__Bacteroidales	f__Muribaculaceae	g__uncultured bacterium	s__uncultured bacterium
OTU_1372	k__Bacteria	p__Firmicutes	c__Clostridia	o__Clostridiales	f__Lachnospiraceae	g__uncultured	s__uncultured bacterium
OTU_589	k__Bacteria	p__Proteobacteria	c__Deltaproteobacteria	o__Deltaproteobacteria Incertae Sedis	f__Syntrophorhabdaceae	g__Syntrophorhabdus	s__uncultured bacterium
OTU_1300	k__Bacteria	p__Proteobacteria	c__Alphaproteobacteria	o__Rhizobiales	f__Rhizobiaceae	g__Aquamicrobium	s__uncultured bacterium
OTU_254	k__Bacteria	p__Firmicutes	c__Clostridia	o__Clostridiales	f__Lachnospiraceae	g__uncultured	s__uncultured bacterium
OTU_1538	k__Bacteria	p__Firmicutes	c__Clostridia	o__Clostridiales	f__Lachnospiraceae	g__Lachnospiraceae UCG-006	s__uncultured bacterium
OTU_947	k__Bacteria	p__WS1	c__uncultured bacterium	o__uncultured bacterium	f__uncultured bacterium	g__uncultured bacterium	s__uncultured bacterium
OTU_454	k__Bacteria	p__Firmicutes	c__Clostridia	o__Clostridiales	f__Clostridiales vadinBB60 group	g__uncultured bacterium	s__uncultured bacterium
OTU_1533	k__Bacteria	p__Actinobacteria	c__Actinobacteria	o__Corynebacteriales	f__Corynebacteriaceae	g__Lawsonella	s__uncultured bacterium
OTU_1429	k__Bacteria	p__Bacteroidetes	c__Bacteroidia	o__Bacteroidales	f__Muribaculaceae	g__uncultured bacterium	s__uncultured bacterium
OTU_1450	k__Bacteria	p__Firmicutes	c__Clostridia	o__Clostridiales	f__Lachnospiraceae	g__Lachnospiraceae NK4A136 group	s__uncultured bacterium
OTU_55	k__Bacteria	p__Firmicutes	c__Clostridia	o__Clostridiales	f__Lachnospiraceae	g__Lachnospiraceae UCG-001	s__uncultured bacterium
OTU_1401	k__Bacteria	p__Chloroflexi	c__Anaerolineae	o__uncultured	f__uncultured bacterium	g__uncultured bacterium	s__uncultured bacterium
OTU_228	k__Bacteria	p__Firmicutes	c__Clostridia	o__Clostridiales	f__Lachnospiraceae	g__Marvinbryantia
OTU_425	k__Bacteria	p__Firmicutes	c__Clostridia	o__Clostridiales	f__Ruminococcaceae	g__Ruminococcaceae UCG-010	s__uncultured bacterium
OTU_1191	k__Bacteria	p__Firmicutes	c__Clostridia	o__Clostridiales	f__Ruminococcaceae	g__Ruminococcus 1	s__uncultured bacterium
OTU_584	k__Bacteria	p__Chloroflexi	c__Anaerolineae	o__ADurb.Bin180	f__uncultured bacterium	g__uncultured bacterium	s__uncultured bacterium
OTU_1586	k__Bacteria	p__Bacteroidetes	c__Bacteroidia	o__Bacteroidales	f__Muribaculaceae	g__uncultured bacterium	s__uncultured bacterium
OTU_1578	k__Bacteria	p__Bacteroidetes	c__Bacteroidia	o__Bacteroidales	f__Muribaculaceae	g__uncultured bacterium	s__uncultured bacterium
OTU_1375	k__Bacteria	p__Tenericutes	c__Mollicutes	o__Acholeplasmatales	f__Acholeplasmataceae	g__Acholeplasma	s__uncultured bacterium
OTU_233	k__Bacteria	p__Firmicutes	c__Clostridia	o__Clostridiales	f__Lachnospiraceae	g__Lachnoclostridium	s__uncultured bacterium
OTU_200	k__Bacteria	p__Firmicutes	c__Clostridia	o__Clostridiales	f__Lachnospiraceae	g__Lachnospiraceae NK4A136 group	s__uncultured bacterium
OTU_8	k__Bacteria	p__Firmicutes	c__Erysipelotrichia	o__Erysipelotrichales	f__Erysipelotrichaceae	g__Dubosiella	s__uncultured bacterium
OTU_356	k__Bacteria	p__Firmicutes	c__Clostridia	o__Clostridiales	f__Lachnospiraceae	g__Roseburia	s__uncultured bacterium
OTU_269	k__Bacteria	p__Cyanobacteria	c__Oxyphotobacteria	o__Chloroplast
OTU_317	k__Bacteria	p__Actinobacteria	c__Coriobacteriia	o__Coriobacteriales	f__Eggerthellaceae	g__Enterorhabdus	s__uncultured bacterium
OTU_982	k__Bacteria	p__Firmicutes	c__Clostridia	o__Clostridiales	f__Ruminococcaceae	g__Oscillibacter	s__uncultured bacterium
OTU_472	k__Bacteria	p__Firmicutes	c__Clostridia	o__Clostridiales	f__Lachnospiraceae	g__Lachnospiraceae NK4A136 group
OTU_1011	k__Bacteria	p__Proteobacteria	c__Gammaproteobacteria	o__Betaproteobacteriales	f__Nitrosomonadaceae	g__Ellin6067	s__
OTU_434	k__Bacteria	p__Proteobacteria	c__Gammaproteobacteria	o__Pseudomonadales	f__Pseudomonadaceae	g__Pseudomonas	s__
OTU_1226	k__Bacteria	p__Firmicutes	c__Clostridia	o__Clostridiales	f__Lachnospiraceae	g__uncultured	s__uncultured bacterium
OTU_182	k__Bacteria	p__Firmicutes	c__Clostridia	o__Clostridiales	f__Lachnospiraceae	g__Lachnospiraceae NK4A136 group	s__uncultured bacterium
OTU_1467	k__Bacteria	p__Actinobacteria	c__Actinobacteria	o__Corynebacteriales	f__Mycobacteriaceae	g__Mycobacterium
OTU_511	k__Bacteria	p__Bacteroidetes	c__Bacteroidia	o__Bacteroidales	f__Muribaculaceae	g__uncultured bacterium	s__uncultured bacterium
OTU_516	k__Archaea	p__Euryarchaeota	c__Methanomicrobia	o__Methanomicrobiales
OTU_105	k__Bacteria	p__Firmicutes	c__Clostridia	o__Clostridiales	f__Ruminococcaceae	g__[Eubacterium] coprostanoligenes group	s__uncultured bacterium
OTU_488	k__Bacteria	p__Firmicutes	c__Clostridia	o__Clostridiales	f__Lachnospiraceae	g__Lachnospiraceae NK4A136 group	s__uncultured bacterium
OTU_1548	k__Bacteria	p__Firmicutes	c__Clostridia	o__Clostridiales	f__Lachnospiraceae	g__Lachnospiraceae NK4A136 group	s__uncultured bacterium
OTU_812	k__Bacteria	p__Proteobacteria	c__Alphaproteobacteria	o__Rhodobacterales	f__Rhodobacteraceae
OTU_1287	k__Bacteria	p__Firmicutes	c__Clostridia	o__Clostridiales	f__Lachnospiraceae	g__Lachnospiraceae NK4A136 group	s__uncultured bacterium
OTU_280	k__Bacteria	p__Bacteroidetes	c__Bacteroidia	o__Bacteroidales	f__Muribaculaceae	g__uncultured bacterium	s__uncultured bacterium
OTU_1545	k__Bacteria	p__Actinobacteria	c__Coriobacteriia	o__Coriobacteriales	f__Eggerthellaceae	g__Enterorhabdus	s__uncultured bacterium
OTU_1342	k__Bacteria	p__Bacteroidetes	c__Bacteroidia	o__Chitinophagales	f__Chitinophagaceae	g__Ferruginibacter	s__
OTU_339	k__Bacteria	p__Firmicutes	c__Clostridia	o__Clostridiales	f__Lachnospiraceae	g__uncultured	s__uncultured bacterium
OTU_438	k__Bacteria	p__Chloroflexi	c__Anaerolineae	o__Anaerolineales	f__Anaerolineaceae	g__Longilinea	s__uncultured bacterium
OTU_758	k__Bacteria	p__Firmicutes	c__Clostridia	o__Clostridiales	f__Lachnospiraceae	g__Lachnoclostridium	s__uncultured bacterium
OTU_504	k__Bacteria	p__Firmicutes	c__Clostridia	o__Clostridiales	f__Lachnospiraceae	g__GCA-900066575	s__uncultured bacterium
OTU_384	k__Bacteria	p__Firmicutes	c__Clostridia	o__Clostridiales	f__Christensenellaceae	g__Christensenellaceae R-7 group	s__uncultured bacterium
OTU_394	k__Bacteria	p__Firmicutes	c__Clostridia	o__Clostridiales	f__Ruminococcaceae	g__Ruminococcaceae UCG-009	s__uncultured bacterium
OTU_1462	k__Bacteria	p__Chlamydiae	c__Chlamydiae	o__Chlamydiales	f__Parachlamydiaceae
OTU_159	k__Bacteria	p__Firmicutes	c__Clostridia	o__Clostridiales	f__Lachnospiraceae	g__uncultured	s__uncultured bacterium
OTU_1522	k__Bacteria	p__Bacteroidetes	c__Bacteroidia	o__Bacteroidales	f__Muribaculaceae	g__uncultured bacterium	s__uncultured bacterium
OTU_1489	k__Bacteria	p__Bacteroidetes	c__Bacteroidia	o__Bacteroidales	f__Marinifilaceae	g__Odoribacter	s__uncultured bacterium
OTU_949	k__Bacteria	p__Firmicutes	c__Clostridia	o__Clostridiales	f__Lachnospiraceae	g__Acetitomaculum	s__uncultured bacterium
OTU_460	k__Bacteria	p__Firmicutes	c__Bacilli	o__Lactobacillales	f__Enterococcaceae	g__Enterococcus	s__
OTU_1190	k__Bacteria	p__Firmicutes	c__Erysipelotrichia	o__Erysipelotrichales	f__Erysipelotrichaceae	g__[Clostridium] innocuum group	s__
OTU_312	k__Bacteria	p__Firmicutes	c__Clostridia	o__Clostridiales	f__Ruminococcaceae	g__Ruminococcaceae UCG-013
OTU_1574	k__Bacteria	p__Bacteroidetes	c__Bacteroidia	o__Bacteroidales	f__Muribaculaceae	g__uncultured bacterium	s__uncultured bacterium
OTU_815	k__Bacteria	p__Firmicutes	c__Clostridia	o__Clostridiales	f__Lachnospiraceae
OTU_1285	k__Bacteria	p__Bacteroidetes	c__Bacteroidia	o__Bacteroidales	f__Muribaculaceae
OTU_315	k__Bacteria	p__Firmicutes	c__Erysipelotrichia	o__Erysipelotrichales	f__Erysipelotrichaceae	g__uncultured	s__uncultured bacterium
OTU_921	k__Bacteria	p__Spirochaetes	c__Spirochaetia	o__Spirochaetales	f__Spirochaetaceae	g__Treponema 2	s__
OTU_897	k__Bacteria	p__Firmicutes	c__Clostridia	o__Clostridiales	f__Lachnospiraceae	g__Blautia	s__uncultured bacterium
OTU_1188	k__Bacteria	p__Proteobacteria	c__Alphaproteobacteria	o__Azospirillales	f__Azospirillales Incertae Sedis	g__Stella	s__metagenome
OTU_1080	k__Bacteria	p__Chloroflexi	c__Anaerolineae	o__1-20	f__uncultured bacterium	g__uncultured bacterium	s__uncultured bacterium
OTU_206	k__Bacteria	p__Firmicutes	c__Clostridia	o__Clostridiales	f__Lachnospiraceae	g__Lachnospiraceae UCG-001	s__uncultured bacterium
OTU_300	k__Bacteria	p__Firmicutes	c__Clostridia	o__Clostridiales	f__Ruminococcaceae	g__Butyricicoccus	s__uncultured bacterium
OTU_408	k__Bacteria	p__Firmicutes	c__Clostridia	o__Clostridiales	f__Lachnospiraceae	g__Lachnospiraceae NK4A136 group	s__uncultured bacterium
OTU_963	k__Bacteria	p__Actinobacteria	c__Actinobacteria	o__Corynebacteriales	f__Mycobacteriaceae	g__Mycobacterium	s__
OTU_1322	k__Bacteria	p__Bacteroidetes	c__Bacteroidia	o__Bacteroidales	f__Rikenellaceae	g__Alistipes	s__uncultured bacterium
OTU_1544	k__Bacteria	p__Firmicutes	c__Clostridia	o__Clostridiales	f__Lachnospiraceae	g__uncultured	s__uncultured bacterium
OTU_39	k__Bacteria	p__Bacteroidetes	c__Bacteroidia	o__Bacteroidales	f__Bacteroidaceae	g__Bacteroides	s__uncultured bacterium
OTU_1585	k__Bacteria	p__Firmicutes	c__Clostridia	o__Clostridiales	f__Lachnospiraceae	g__Lachnospiraceae NK4A136 group	s__uncultured bacterium
OTU_676	k__Bacteria	p__Acidobacteria	c__Thermoanaerobaculia	o__Thermoanaerobaculales	f__Thermoanaerobaculaceae	g__Thermoanaerobaculum	s__uncultured bacterium
OTU_1194	k__Bacteria	p__Bacteroidetes	c__Bacteroidia	o__Bacteroidales	f__Muribaculaceae	g__uncultured bacterium	s__uncultured bacterium
OTU_1118	k__Bacteria	p__Proteobacteria	c__Alphaproteobacteria	o__Micavibrionales	f__uncultured	g__uncultured bacterium	s__uncultured bacterium
OTU_1439	k__Bacteria	p__Firmicutes	c__Clostridia	o__Clostridiales	f__Ruminococcaceae	g__Ruminococcaceae UCG-014	s__uncultured bacterium
OTU_1152	k__Bacteria	p__Chloroflexi	c__SHA-26	o__uncultured bacterium	f__uncultured bacterium	g__uncultured bacterium	s__uncultured bacterium
OTU_1524	k__Bacteria	p__Firmicutes	c__Clostridia	o__Clostridiales	f__Ruminococcaceae
OTU_1463	k__Bacteria	p__Firmicutes	c__Clostridia	o__Clostridiales	f__Ruminococcaceae	g__Ruminiclostridium	s__uncultured bacterium
OTU_1215	k__Bacteria	p__Spirochaetes	c__Leptospirae	o__Leptospirales	f__Leptospiraceae	g__RBG-16-49-21	s__uncultured bacterium
OTU_1023	k__Bacteria	p__Firmicutes	c__Clostridia	o__Clostridiales	f__Ruminococcaceae	g__Anaerotruncus	s__uncultured bacterium
OTU_329	k__Bacteria	p__Firmicutes	c__Clostridia	o__Clostridiales	f__Ruminococcaceae	g__uncultured	s__uncultured bacterium
OTU_922	k__Bacteria	p__Firmicutes	c__Clostridia	o__Clostridiales	f__Ruminococcaceae	g__Ruminiclostridium 5	s__uncultured bacterium
OTU_449	k__Bacteria	p__Proteobacteria	c__Deltaproteobacteria	o__Syntrophobacterales	f__Syntrophaceae	g__uncultured	s__uncultured bacterium
OTU_1444	k__Bacteria	p__Firmicutes	c__Clostridia	o__Clostridiales	f__Lachnospiraceae	g__uncultured	s__uncultured bacterium
OTU_805	k__Bacteria	p__Tenericutes	c__Mollicutes	o__Mollicutes RF39	f__uncultured bacterium	g__uncultured bacterium	s__uncultured bacterium
OTU_1561	k__Bacteria	p__Actinobacteria	c__Actinobacteria	o__Micrococcales	f__Cellulomonadaceae	g__Cellulomonas
OTU_711	k__Bacteria	p__Firmicutes	c__Clostridia	o__Clostridiales	f__Christensenellaceae	g__Christensenellaceae R-7 group	s__
OTU_1207	k__Bacteria	p__Actinobacteria	c__Actinobacteria	o__Micrococcales	f__Intrasporangiaceae	g__Phycicoccus
OTU_1579	k__Bacteria	p__Bacteroidetes	c__Bacteroidia	o__Chitinophagales	f__Saprospiraceae	g__uncultured	s__uncultured bacterium
OTU_1454	k__Bacteria	p__Bacteroidetes	c__Bacteroidia	o__Chitinophagales	f__Chitinophagaceae	g__Ferruginibacter
OTU_1377	k__Bacteria	p__Firmicutes	c__Clostridia	o__Clostridiales	f__Family XIII	g__Anaerovorax	s__
OTU_750	k__Bacteria	p__Actinobacteria	c__Actinobacteria	o__Micrococcales	f__Intrasporangiaceae	g__Tetrasphaera
OTU_1485	k__Bacteria	p__Chloroflexi	c__Chloroflexia	o__Thermomicrobiales	f__JG30-KF-CM45	g__uncultured bacterium	s__uncultured bacterium
OTU_10	k__Bacteria	p__Bacteroidetes	c__Bacteroidia	o__Bacteroidales	f__Muribaculaceae	g__uncultured bacterium	s__uncultured bacterium
OTU_951	k__Bacteria	p__Firmicutes	c__Clostridia	o__Clostridiales	f__Ruminococcaceae	g__Ruminococcaceae NK4A214 group	s__uncultured bacterium
OTU_1415	k__Bacteria	p__Firmicutes	c__Clostridia	o__Clostridiales	f__Lachnospiraceae	g__Roseburia	s__uncultured bacterium
OTU_997	k__Bacteria	p__Chloroflexi	c__Anaerolineae	o__Ardenticatenales	f__uncultured	g__uncultured bacterium	s__uncultured bacterium
OTU_250	k__Bacteria	p__Firmicutes	c__Clostridia	o__Clostridiales	f__Ruminococcaceae	g__Ruminiclostridium 5	s__uncultured bacterium
OTU_1392	k__Bacteria	p__Firmicutes	c__Clostridia	o__Clostridiales	f__Lachnospiraceae	g__uncultured	s__uncultured bacterium
OTU_1222	k__Bacteria	p__Chloroflexi	c__Anaerolineae	o__Anaerolineales	f__Anaerolineaceae	g__uncultured	s__uncultured bacterium
OTU_1406	k__Bacteria	p__Firmicutes	c__Clostridia	o__Clostridiales	f__Lachnospiraceae	g__Lachnospiraceae NK4A136 group	s__uncultured bacterium
OTU_259	k__Bacteria	p__Firmicutes	c__Clostridia	o__Clostridiales	f__Lachnospiraceae	g__uncultured	s__uncultured bacterium
OTU_301	k__Bacteria	p__Firmicutes	c__Clostridia	o__Clostridiales	f__Lachnospiraceae	g__Lachnospiraceae NK4A136 group	s__uncultured bacterium
OTU_774	k__Bacteria	p__Firmicutes	c__Clostridia	o__Clostridiales	f__Lachnospiraceae	g__Lachnospiraceae NK4A136 group	s__uncultured bacterium
OTU_245	k__Bacteria	p__Firmicutes	c__Clostridia	o__Clostridiales	f__Lachnospiraceae	g__uncultured	s__uncultured bacterium
OTU_377	k__Bacteria	p__Firmicutes	c__Clostridia	o__Clostridiales	f__Ruminococcaceae
OTU_882	k__Bacteria	p__Firmicutes	c__Clostridia	o__Clostridiales	f__Lachnospiraceae
OTU_918	k__Bacteria	p__Proteobacteria	c__Gammaproteobacteria	o__Betaproteobacteriales	f__Burkholderiaceae	g__Lautropia	s__uncultured bacterium
OTU_1251	k__Bacteria	p__Firmicutes	c__Clostridia	o__Clostridiales	f__Lachnospiraceae	g__uncultured	s__uncultured bacterium
OTU_705	k__Bacteria	p__Firmicutes	c__Clostridia	o__Clostridiales	f__Peptostreptococcaceae	g__Acetoanaerobium	s__uncultured bacterium
OTU_1388	k__Bacteria	p__Armatimonadetes	c__Fimbriimonadia	o__Fimbriimonadales	f__Fimbriimonadaceae
OTU_4	k__Bacteria	p__Firmicutes	c__Erysipelotrichia	o__Erysipelotrichales	f__Erysipelotrichaceae	g__Faecalibaculum	s__uncultured bacterium
OTU_876	k__Bacteria	p__Hydrogenedentes	c__Hydrogenedentia	o__Hydrogenedentiales	f__Hydrogenedensaceae	g__uncultured bacterium	s__uncultured bacterium
OTU_1035	k__Bacteria	p__Firmicutes	c__Clostridia	o__Clostridiales	f__Lachnospiraceae	g__Lachnospiraceae NK4A136 group	s__uncultured bacterium
OTU_162	k__Bacteria	p__Bacteroidetes	c__Bacteroidia	o__Bacteroidales	f__Rikenellaceae	g__Alistipes	s__uncultured bacterium
OTU_1060	k__Bacteria	p__Firmicutes	c__Clostridia	o__Clostridiales	f__Lachnospiraceae	g__Lachnospiraceae NK4A136 group	s__uncultured bacterium
OTU_1560	k__Bacteria	p__Firmicutes	c__Clostridia	o__Clostridiales	f__Lachnospiraceae	g__uncultured	s__uncultured bacterium
OTU_1201	k__Bacteria	p__Firmicutes	c__Clostridia	o__Clostridiales	f__Lachnospiraceae	g__Lachnospiraceae UCG-006	s__uncultured bacterium
OTU_784	Unassigned
OTU_850	k__Bacteria	p__Proteobacteria	c__Gammaproteobacteria	o__Betaproteobacteriales	f__A21b	g__	s__
OTU_2	k__Bacteria	p__Firmicutes	c__Bacilli	o__Lactobacillales	f__Lactobacillaceae	g__Lactobacillus	s__uncultured bacterium
OTU_729	k__Bacteria	p__Spirochaetes	c__Leptospirae	o__Leptospirales	f__Leptospiraceae	g__RBG-16-49-21
OTU_807	k__Bacteria	p__Firmicutes	c__Clostridia	o__Clostridiales	f__Lachnospiraceae	g__uncultured	s__uncultured bacterium
OTU_1075	k__Bacteria	p__Planctomycetes	c__Planctomycetacia	o__Pirellulales	f__Pirellulaceae	g__Pir4 lineage
OTU_1261	k__Bacteria	p__Proteobacteria	c__Alphaproteobacteria	o__Rhodobacterales	f__Rhodobacteraceae	g__Pseudorhodobacter
OTU_515	k__Bacteria	p__Firmicutes	c__Clostridia	o__Clostridiales	f__Lachnospiraceae	g__Lachnospiraceae NK4A136 group	s__uncultured bacterium
OTU_192	k__Bacteria	p__Firmicutes	c__Clostridia	o__Clostridiales	f__Lachnospiraceae	g__uncultured	s__uncultured bacterium
OTU_239	k__Bacteria	p__Actinobacteria	c__Coriobacteriia	o__Coriobacteriales	f__Eggerthellaceae	g__Enterorhabdus
OTU_550	k__Bacteria	p__Firmicutes	c__Clostridia	o__Clostridiales	f__Ruminococcaceae	g__uncultured	s__uncultured bacterium
OTU_343	k__Bacteria	p__Firmicutes	c__Clostridia	o__Clostridiales	f__Ruminococcaceae	g__Ruminococcaceae UCG-005	s__
OTU_753	k__Bacteria	p__Tenericutes	c__Mollicutes	o__Mollicutes RF39	f__uncultured bacterium	g__uncultured bacterium	s__uncultured bacterium
OTU_864	k__Bacteria	p__Firmicutes	c__Clostridia	o__Clostridiales	f__Lachnospiraceae	g__uncultured	s__uncultured bacterium
OTU_1010	k__Bacteria	p__Proteobacteria	c__Alphaproteobacteria	o__Rhizobiales
OTU_66	k__Bacteria	p__Firmicutes	c__Clostridia	o__Clostridiales	f__Lachnospiraceae	g__uncultured	s__uncultured bacterium
OTU_735	k__Bacteria	p__Firmicutes	c__Clostridia	o__Clostridiales	f__Lachnospiraceae	g__Lachnospiraceae NK4A136 group	s__uncultured bacterium
OTU_6	k__Bacteria	p__Actinobacteria	c__Actinobacteria	o__Bifidobacteriales	f__Bifidobacteriaceae	g__Bifidobacterium
OTU_489	k__Bacteria	p__Bacteroidetes	c__Bacteroidia	o__Bacteroidales	f__Muribaculaceae	g__uncultured bacterium	s__uncultured bacterium
OTU_558	k__Bacteria	p__Firmicutes	c__Clostridia	o__Clostridiales	f__Ruminococcaceae	g__Intestinimonas
OTU_1514	k__Bacteria	p__Firmicutes	c__Clostridia	o__Clostridiales	f__Lachnospiraceae	g__Lachnospiraceae NK4A136 group	s__uncultured bacterium
OTU_718	k__Bacteria	p__Firmicutes	c__Clostridia	o__Clostridiales	f__Lachnospiraceae	g__uncultured	s__uncultured bacterium
OTU_1256	k__Bacteria	p__Patescibacteria	c__Saccharimonadia	o__Saccharimonadales	f__Saccharimonadaceae	g__Candidatus Saccharimonas	s__uncultured bacterium
OTU_971	k__Bacteria	p__Firmicutes	c__Clostridia	o__Clostridiales	f__Ruminococcaceae	g__uncultured	s__uncultured bacterium
OTU_1334	k__Bacteria	p__Firmicutes	c__Clostridia	o__Clostridiales	f__Lachnospiraceae	g__Lachnospiraceae NK4A136 group	s__uncultured bacterium
OTU_274	k__Bacteria	p__Firmicutes	c__Clostridia	o__Clostridiales	f__Lachnospiraceae	g__uncultured	s__uncultured bacterium
OTU_1	k__Bacteria	p__Bacteroidetes	c__Bacteroidia	o__Bacteroidales	f__Muribaculaceae	g__uncultured bacterium	s__uncultured bacterium
OTU_51	k__Bacteria	p__Bacteroidetes	c__Bacteroidia	o__Bacteroidales	f__Rikenellaceae	g__Alistipes	s__uncultured bacterium
OTU_1583	k__Bacteria	p__Firmicutes	c__Erysipelotrichia	o__Erysipelotrichales	f__Erysipelotrichaceae	g__Turicibacter	s__uncultured bacterium
OTU_284	k__Bacteria	p__Firmicutes	c__Clostridia	o__Clostridiales	f__Lachnospiraceae	g__Blautia	s__uncultured bacterium
OTU_1360	k__Bacteria	p__Proteobacteria	c__Gammaproteobacteria	o__Gammaproteobacteria Incertae Sedis	f__Unknown Family	g__Acidibacter	s__
OTU_766	k__Bacteria	p__Proteobacteria	c__Gammaproteobacteria	o__PLTA13	f__uncultured bacterium	g__uncultured bacterium	s__uncultured bacterium
OTU_980	k__Bacteria	p__Bacteroidetes	c__Bacteroidia	o__Bacteroidales	f__Muribaculaceae	g__uncultured bacterium	s__uncultured bacterium
OTU_1289	k__Bacteria	p__Bacteroidetes	c__Bacteroidia	o__Bacteroidales	f__Muribaculaceae	g__uncultured bacterium	s__uncultured bacterium
OTU_905	k__Bacteria	p__Firmicutes	c__Clostridia	o__Clostridiales	f__Ruminococcaceae	g__uncultured	s__uncultured bacterium
OTU_1085	k__Bacteria	p__Firmicutes	c__Clostridia	o__Clostridiales	f__Lachnospiraceae	g__uncultured	s__uncultured bacterium
OTU_1440	k__Bacteria	p__Planctomycetes	c__Phycisphaerae	o__MSBL9	f__KCLunmb-38-53
OTU_999	k__Bacteria	p__Firmicutes	c__Clostridia	o__Clostridiales	f__Lachnospiraceae	g__Lachnospiraceae NK4A136 group	s__uncultured bacterium
OTU_1331	Unassigned
OTU_190	k__Bacteria	p__Actinobacteria	c__Coriobacteriia	o__Coriobacteriales	f__Eggerthellaceae	g__Enterorhabdus	s__uncultured bacterium
OTU_1180	k__Bacteria	p__Actinobacteria	c__Actinobacteria	o__Micrococcales	f__Bogoriellaceae	g__Georgenia	s__
OTU_1353	k__Bacteria	p__Firmicutes	c__Clostridia	o__Clostridiales	f__Lachnospiraceae	g__Lachnoclostridium	s__uncultured bacterium
OTU_1015	k__Bacteria	p__Firmicutes	c__Clostridia	o__Clostridiales	f__Lachnospiraceae	g__uncultured	s__uncultured bacterium
OTU_385	k__Bacteria	p__Firmicutes	c__Clostridia	o__Clostridiales	f__Lachnospiraceae	g__Butyrivibrio	s__uncultured bacterium
OTU_1174	k__Bacteria	p__Bacteroidetes	c__Bacteroidia	o__Bacteroidales	f__Muribaculaceae	g__uncultured bacterium	s__uncultured bacterium
OTU_338	k__Bacteria	p__Firmicutes	c__Clostridia	o__Clostridiales	f__Lachnospiraceae	g__uncultured	s__uncultured bacterium
OTU_831	k__Bacteria	p__Firmicutes	c__Clostridia	o__Clostridiales	f__Lachnospiraceae	g__uncultured	s__uncultured bacterium
OTU_863	k__Bacteria	p__Actinobacteria	c__Coriobacteriia	o__Coriobacteriales	f__Eggerthellaceae	g__Enterorhabdus	s__uncultured bacterium
OTU_984	k__Bacteria	p__Firmicutes	c__Clostridia	o__Clostridiales	f__Clostridiales vadinBB60 group	g__uncultured bacterium	s__uncultured bacterium
OTU_627	k__Bacteria	p__Firmicutes	c__Bacilli	o__Bacillales	f__Staphylococcaceae	g__Staphylococcus	s__uncultured bacterium
OTU_1368	k__Bacteria	p__Proteobacteria	c__Alphaproteobacteria	o__Sphingomonadales	f__Sphingomonadaceae	g__Sphingopyxis	s__
OTU_350	k__Bacteria	p__Thermotogae	c__Thermotogae	o__Petrotogales	f__Petrotogaceae	g__SC103	s__uncultured bacterium
OTU_1108	k__Bacteria	p__Firmicutes	c__Clostridia	o__Clostridiales	f__Lachnospiraceae	g__Lachnospiraceae NK4A136 group	s__uncultured bacterium
OTU_133	k__Bacteria	p__Firmicutes	c__Clostridia	o__Clostridiales	f__Lachnospiraceae	g__Lachnospiraceae NK4A136 group	s__uncultured bacterium
OTU_458	k__Bacteria	p__Firmicutes	c__Clostridia	o__Clostridiales	f__Ruminococcaceae	g__Ruminiclostridium 5	s__uncultured bacterium
OTU_150	k__Bacteria	p__Firmicutes	c__Clostridia	o__Clostridiales	f__Ruminococcaceae	g__Ruminococcaceae UCG-014	s__
OTU_802	k__Bacteria	p__Firmicutes	c__Clostridia	o__Clostridiales	f__Lachnospiraceae
OTU_568	k__Bacteria	p__Firmicutes	c__Clostridia	o__Clostridiales	f__Clostridiales vadinBB60 group	g__uncultured bacterium	s__uncultured bacterium
OTU_388	k__Bacteria	p__Firmicutes	c__Clostridia	o__Clostridiales	f__Lachnospiraceae
OTU_108	k__Bacteria	p__Firmicutes	c__Clostridia	o__Clostridiales	f__Lachnospiraceae	g__Blautia	s__uncultured bacterium
OTU_446	k__Bacteria	p__Firmicutes	c__Clostridia	o__Clostridiales	f__Lachnospiraceae	g__uncultured	s__uncultured bacterium
OTU_15	k__Bacteria	p__Bacteroidetes	c__Bacteroidia	o__Bacteroidales	f__Muribaculaceae	g__uncultured bacterium	s__uncultured bacterium
OTU_249	k__Bacteria	p__Firmicutes	c__Clostridia	o__Clostridiales	f__Ruminococcaceae	g__Oscillibacter	s__uncultured bacterium
OTU_1500	k__Bacteria	p__Proteobacteria	c__Alphaproteobacteria	o__Rhizobiales	f__Rhizobiaceae
OTU_573	k__Bacteria	p__Proteobacteria	c__Gammaproteobacteria	o__Betaproteobacteriales	f__Burkholderiaceae
OTU_87	k__Bacteria	p__Bacteroidetes	c__Bacteroidia	o__Bacteroidales	f__Muribaculaceae	g__uncultured bacterium	s__uncultured bacterium
OTU_623	k__Bacteria	p__Firmicutes	c__Clostridia	o__Clostridiales	f__Ruminococcaceae	g__Ruminococcaceae UCG-014	s__uncultured bacterium
OTU_615	k__Bacteria	p__Proteobacteria	c__Gammaproteobacteria	o__Betaproteobacteriales	f__Rhodocyclaceae	g__uncultured
OTU_1175	k__Bacteria	p__Chloroflexi	c__Chloroflexia	o__Thermomicrobiales	f__JG30-KF-CM45	g__uncultured bacterium	s__uncultured bacterium
OTU_64	k__Bacteria	p__Firmicutes	c__Clostridia	o__Clostridiales	f__Lachnospiraceae	g__Lachnospiraceae NK4A136 group	s__uncultured bacterium
OTU_469	k__Bacteria	p__Firmicutes	c__Clostridia	o__Clostridiales	f__Ruminococcaceae	g__Ruminococcaceae UCG-014	s__uncultured bacterium
OTU_1297	k__Bacteria	p__Firmicutes	c__Clostridia	o__Clostridiales	f__Lachnospiraceae	g__uncultured	s__uncultured bacterium
OTU_1370	k__Bacteria	p__Firmicutes	c__Clostridia	o__Clostridiales	f__Lachnospiraceae	g__uncultured	s__uncultured bacterium
OTU_1271	k__Bacteria	p__Firmicutes	c__Clostridia	o__Clostridiales	f__Lachnospiraceae	g__Lachnoclostridium
OTU_132	k__Bacteria	p__Bacteroidetes	c__Bacteroidia	o__Bacteroidales	f__Tannerellaceae	g__Parabacteroides	s__uncultured bacterium
OTU_462	k__Bacteria	p__Bacteroidetes	c__Bacteroidia	o__Sphingobacteriales	f__ST-12K33	g__uncultured bacterium	s__uncultured bacterium
OTU_170	k__Bacteria	p__Firmicutes	c__Clostridia	o__Clostridiales	f__Ruminococcaceae	g__Ruminococcaceae UCG-014	s__uncultured bacterium
OTU_78	k__Bacteria	p__Bacteroidetes	c__Bacteroidia	o__Bacteroidales	f__Muribaculaceae	g__uncultured bacterium	s__uncultured bacterium
OTU_238	k__Bacteria	p__Firmicutes	c__Clostridia	o__Clostridiales	f__Family XIII	g__[Eubacterium] brachy group	s__uncultured bacterium
OTU_1239	Unassigned
OTU_893	k__Bacteria	p__Firmicutes	c__Clostridia	o__Clostridiales	f__Lachnospiraceae	g__uncultured	s__uncultured bacterium
OTU_1461	k__Bacteria	p__Actinobacteria	c__Coriobacteriia	o__Coriobacteriales	f__Eggerthellaceae	g__uncultured	s__uncultured bacterium
OTU_1451	k__Bacteria	p__Firmicutes	c__Erysipelotrichia	o__Erysipelotrichales	f__Erysipelotrichaceae	g__Dubosiella	s__Dubosiella newyorkensis
OTU_940	k__Bacteria	p__Firmicutes	c__Erysipelotrichia	o__Erysipelotrichales	f__Erysipelotrichaceae	g__Faecalibaculum	s__uncultured bacterium
OTU_353	k__Bacteria	p__Firmicutes	c__Clostridia	o__Clostridiales	f__Lachnospiraceae	g__Roseburia	s__uncultured bacterium
OTU_563	k__Bacteria	p__Firmicutes	c__Clostridia	o__Clostridiales	f__Lachnospiraceae	g__Lachnospiraceae NK4A136 group	s__uncultured bacterium
OTU_543	k__Bacteria	p__Firmicutes	c__Clostridia	o__Clostridiales	f__Ruminococcaceae	g__Ruminococcaceae UCG-014	s__uncultured bacterium
OTU_332	k__Bacteria	p__Tenericutes	c__Mollicutes	o__Mollicutes RF39	f__	g__	s__
OTU_1071	k__Bacteria	p__Firmicutes	c__Erysipelotrichia	o__Erysipelotrichales	f__Erysipelotrichaceae	g__Catenibacterium	s__uncultured bacterium
OTU_202	k__Bacteria	p__Firmicutes	c__Clostridia	o__Clostridiales	f__Lachnospiraceae	g__uncultured	s__uncultured bacterium
OTU_20	k__Bacteria	p__Firmicutes	c__Erysipelotrichia	o__Erysipelotrichales	f__Erysipelotrichaceae	g__Dubosiella	s__Dubosiella newyorkensis
OTU_455	k__Bacteria	p__Hydrogenedentes	c__Hydrogenedentia	o__Hydrogenedentiales	f__Hydrogenedensaceae	g__uncultured bacterium	s__uncultured bacterium
OTU_1104	k__Bacteria	p__Firmicutes	c__Clostridia	o__Clostridiales	f__Lachnospiraceae	g__uncultured	s__uncultured bacterium
OTU_1262	k__Bacteria	p__Firmicutes	c__Clostridia	o__Clostridiales	f__Lachnospiraceae	g__uncultured	s__uncultured bacterium
OTU_727	k__Bacteria	p__Proteobacteria	c__Gammaproteobacteria	o__Cellvibrionales	f__Spongiibacteraceae	g__BD1-7 clade	s__uncultured bacterium
OTU_205	k__Bacteria	p__Firmicutes	c__Clostridia	o__Clostridiales	f__Ruminococcaceae	g__Ruminococcaceae UCG-014	s__uncultured bacterium
OTU_367	k__Bacteria	p__Firmicutes	c__Clostridia	o__Clostridiales	f__Lachnospiraceae	g__Lachnospiraceae NK4A136 group	s__uncultured bacterium
OTU_858	k__Bacteria	p__Firmicutes	c__Clostridia	o__Clostridiales	f__Lachnospiraceae	g__Lachnospiraceae NK4A136 group	s__uncultured bacterium
OTU_492	k__Bacteria	p__Actinobacteria	c__Thermoleophilia	o__Gaiellales	f__uncultured	g__uncultured bacterium	s__uncultured bacterium
OTU_1511	k__Bacteria	p__Firmicutes	c__Clostridia	o__Clostridiales	f__Lachnospiraceae	g__Acetitomaculum	s__uncultured bacterium
OTU_1027	k__Bacteria	p__Firmicutes	c__Clostridia	o__Clostridiales	f__Ruminococcaceae	g__Ruminococcaceae UCG-013
OTU_1562	k__Bacteria	p__Bacteroidetes	c__Bacteroidia	o__Bacteroidales	f__Muribaculaceae	g__uncultured bacterium	s__uncultured bacterium
OTU_974	k__Bacteria	p__Firmicutes	c__Clostridia	o__Clostridiales	f__Lachnospiraceae	g__Lachnospiraceae NK4A136 group	s__uncultured bacterium
OTU_1551	k__Bacteria	p__Bacteroidetes	c__Bacteroidia	o__Bacteroidales	f__Muribaculaceae	g__uncultured bacterium	s__uncultured bacterium
OTU_1521	k__Bacteria	p__Firmicutes	c__Clostridia	o__Clostridiales	f__Lachnospiraceae
OTU_484	k__Bacteria	p__Firmicutes	c__Clostridia	o__Clostridiales	f__Lachnospiraceae	g__Lachnospiraceae NK4A136 group	s__uncultured bacterium
OTU_1240	k__Bacteria	p__Firmicutes	c__Clostridia	o__Clostridiales	f__Lachnospiraceae	g__Lachnospiraceae NK4A136 group	s__uncultured bacterium
OTU_1577	k__Bacteria	p__Actinobacteria	c__Nitriliruptoria	o__Nitriliruptorales	f__Nitriliruptoraceae	g__uncultured bacterium	s__uncultured bacterium
OTU_797	k__Bacteria	p__Firmicutes	c__Clostridia	o__Clostridiales	f__Ruminococcaceae	g__Ruminiclostridium 9	s__uncultured bacterium
OTU_1321	k__Bacteria	p__Firmicutes	c__Clostridia	o__Clostridiales	f__Lachnospiraceae	g__uncultured	s__uncultured bacterium
OTU_585	k__Bacteria	p__Firmicutes	c__Clostridia	o__Clostridiales	f__Ruminococcaceae	g__Ruminiclostridium 5	s__uncultured bacterium
OTU_552	k__Bacteria	p__Firmicutes	c__Clostridia	o__Clostridiales	f__Peptococcaceae	g__uncultured	s__uncultured Firmicutes bacterium
OTU_160	k__Bacteria	p__Firmicutes	c__Clostridia	o__Clostridiales	f__Lachnospiraceae	g__uncultured	s__uncultured bacterium
OTU_828	k__Bacteria	p__Firmicutes	c__Clostridia	o__Clostridiales	f__Lachnospiraceae	g__uncultured	s__uncultured bacterium
OTU_157	k__Bacteria	p__Bacteroidetes	c__Bacteroidia	o__Bacteroidales	f__Muribaculaceae	g__uncultured bacterium	s__uncultured bacterium
OTU_720	k__Bacteria	p__Verrucomicrobia	c__Verrucomicrobiae	o__LD1-PB3	f__uncultured bacterium	g__uncultured bacterium	s__uncultured bacterium
OTU_900	k__Bacteria	p__Firmicutes	c__Clostridia	o__Clostridiales	f__Lachnospiraceae	g__uncultured	s__uncultured bacterium
OTU_841	k__Bacteria	p__Actinobacteria	c__Acidimicrobiia	o__Microtrichales	f__Iamiaceae	g__Iamia	s__uncultured bacterium
OTU_1243	k__Bacteria	p__Firmicutes	c__Bacilli	o__Lactobacillales	f__Lactobacillaceae	g__Lactobacillus
OTU_1413	k__Bacteria	p__Bacteroidetes	c__Bacteroidia	o__Bacteroidales	f__Muribaculaceae	g__uncultured bacterium	s__uncultured bacterium
OTU_1495	k__Bacteria	p__Bacteroidetes	c__Bacteroidia	o__Chitinophagales	f__Chitinophagaceae	g__Ferruginibacter	s__uncultured bacterium
OTU_1525	k__Bacteria	p__Firmicutes	c__Clostridia	o__Clostridiales	f__Lachnospiraceae	g__Blautia	s__uncultured bacterium
OTU_1217	k__Bacteria	p__Firmicutes	c__Clostridia	o__D8A-2	f__uncultured Clostridia bacterium	g__uncultured Clostridia bacterium	s__uncultured Clostridia bacterium
OTU_502	k__Bacteria	p__Proteobacteria	c__Gammaproteobacteria	o__Pseudomonadales	f__Moraxellaceae	g__Acinetobacter
OTU_217	k__Bacteria	p__Firmicutes	c__Clostridia	o__Clostridiales	f__Lachnospiraceae	g__Roseburia	s__uncultured bacterium
OTU_635	k__Bacteria	p__Bacteroidetes	c__Bacteroidia	o__Bacteroidales	f__Muribaculaceae	g__uncultured bacterium	s__uncultured bacterium
OTU_341	k__Bacteria	p__Bacteroidetes	c__Bacteroidia	o__Bacteroidales	f__Muribaculaceae	g__uncultured bacterium	s__uncultured bacterium
OTU_814	k__Bacteria	p__Firmicutes	c__Clostridia	o__Clostridiales	f__Clostridiales vadinBB60 group	g__uncultured bacterium	s__uncultured bacterium
OTU_220	k__Bacteria	p__Firmicutes	c__Clostridia	o__Clostridiales	f__Clostridiales vadinBB60 group	g__uncultured bacterium	s__uncultured bacterium
OTU_459	k__Bacteria	p__Firmicutes	c__Clostridia	o__Clostridiales	f__Lachnospiraceae	g__Lachnospiraceae NK4A136 group	s__uncultured bacterium
OTU_670	k__Bacteria	p__Firmicutes	c__Clostridia	o__Clostridiales	f__Clostridiales vadinBB60 group	g__uncultured bacterium	s__uncultured bacterium
OTU_1257	k__Bacteria	p__Firmicutes	c__Clostridia	o__Clostridiales	f__Lachnospiraceae	g__Blautia	s__uncultured bacterium
OTU_1254	k__Bacteria	p__Firmicutes	c__Clostridia	o__Clostridiales	f__Ruminococcaceae
OTU_72	k__Bacteria	p__Firmicutes	c__Clostridia	o__Clostridiales	f__Lachnospiraceae	g__Roseburia	s__uncultured bacterium
OTU_1059	k__Bacteria	p__Firmicutes	c__Clostridia	o__Clostridiales	f__Lachnospiraceae	g__Lachnospiraceae NK4A136 group	s__uncultured bacterium
OTU_546	k__Bacteria	p__Firmicutes	c__Clostridia	o__Clostridiales	f__Lachnospiraceae	g__uncultured	s__uncultured bacterium
OTU_1529	k__Bacteria	p__Chloroflexi	c__Anaerolineae	o__SBR1031	f__	g__	s__
OTU_495	k__Bacteria	p__Proteobacteria	c__Gammaproteobacteria	o__Betaproteobacteriales	f__Burkholderiaceae	g__Rhodoferax
OTU_1445	k__Bacteria	p__Proteobacteria	c__Gammaproteobacteria	o__Enterobacteriales	f__Enterobacteriaceae	g__Klebsiella
OTU_1432	k__Bacteria	p__Firmicutes	c__Clostridia	o__Clostridiales	f__Ruminococcaceae	g__Ruminiclostridium 6	s__uncultured bacterium
OTU_1449	k__Bacteria	p__Firmicutes	c__Clostridia	o__Clostridiales	f__Lachnospiraceae	g__Lachnospiraceae NK4A136 group	s__uncultured bacterium
OTU_419	k__Bacteria	p__Cloacimonetes	c__Cloacimonadia	o__Cloacimonadales	f__Cloacimonadaceae	g__Candidatus Cloacimonas
OTU_369	k__Bacteria	p__Firmicutes	c__Clostridia	o__Clostridiales	f__Ruminococcaceae	g__Oscillibacter	s__uncultured bacterium
OTU_1264	k__Bacteria	p__Chloroflexi	c__Anaerolineae	o__SBR1031
OTU_1244	k__Bacteria	p__Planctomycetes	c__Planctomycetacia	o__Pirellulales	f__Pirellulaceae	g__Pirellula
OTU_1040	k__Bacteria	p__Firmicutes	c__Clostridia	o__Clostridiales	f__Lachnospiraceae	g__uncultured	s__uncultured bacterium
OTU_853	Unassigned
OTU_76	k__Bacteria	p__Actinobacteria	c__Coriobacteriia	o__Coriobacteriales	f__Eggerthellaceae	g__Enterorhabdus	s__uncultured bacterium
OTU_69	k__Bacteria	p__Firmicutes	c__Clostridia	o__Clostridiales	f__Peptococcaceae	g__uncultured	s__uncultured bacterium
OTU_1258	k__Bacteria	p__Firmicutes	c__Clostridia	o__Clostridiales	f__Lachnospiraceae	g__uncultured	s__uncultured bacterium
OTU_728	k__Bacteria	p__Acetothermia	c__Acetothermiia	o__uncultured bacterium	f__uncultured bacterium	g__uncultured bacterium	s__uncultured bacterium
OTU_950	k__Bacteria	p__Proteobacteria	c__Deltaproteobacteria	o__Desulfarculales	f__Desulfarculaceae	g__uncultured
OTU_1014	k__Bacteria	p__Firmicutes	c__Clostridia	o__Clostridiales	f__Lachnospiraceae	g__Lachnospiraceae UCG-001
OTU_523	k__Bacteria	p__Tenericutes	c__Mollicutes	o__Mollicutes RF39	f__uncultured bacterium	g__uncultured bacterium	s__uncultured bacterium
OTU_109	k__Bacteria	p__Firmicutes	c__Clostridia	o__Clostridiales	f__Lachnospiraceae	g__uncultured	s__uncultured bacterium
OTU_799	k__Bacteria	p__Firmicutes	c__Clostridia	o__Clostridiales	f__Lachnospiraceae	g__uncultured	s__uncultured bacterium
OTU_1143	k__Bacteria	p__Firmicutes	c__Erysipelotrichia	o__Erysipelotrichales	f__Erysipelotrichaceae	g__Dubosiella	s__Dubosiella newyorkensis
OTU_413	k__Bacteria	p__Firmicutes	c__Clostridia	o__Clostridiales	f__Ruminococcaceae	g__Ruminococcaceae UCG-014	s__uncultured bacterium
OTU_12	k__Bacteria	p__Bacteroidetes	c__Bacteroidia	o__Bacteroidales	f__Muribaculaceae	g__uncultured bacterium	s__uncultured bacterium
OTU_687	k__Bacteria	p__Firmicutes	c__Clostridia	o__Clostridiales	f__Ruminococcaceae	g__Ruminococcaceae UCG-014	s__uncultured bacterium
OTU_22	k__Bacteria	p__Firmicutes	c__Erysipelotrichia	o__Erysipelotrichales	f__Erysipelotrichaceae	g__Turicibacter	s__uncultured bacterium
OTU_289	k__Bacteria	p__Firmicutes	c__Clostridia	o__Clostridiales	f__Lachnospiraceae	g__Tyzzerella	s__uncultured bacterium
OTU_873	k__Bacteria	p__Firmicutes	c__Clostridia	o__Clostridiales	f__Lachnospiraceae	g__Roseburia	s__uncultured bacterium
OTU_1275	k__Bacteria	p__Firmicutes	c__Clostridia	o__Clostridiales	f__Ruminococcaceae	g__Ruminiclostridium	s__uncultured bacterium
OTU_1428	k__Bacteria	p__Firmicutes	c__Clostridia	o__Clostridiales	f__Lachnospiraceae	g__Lachnospiraceae NK4A136 group	s__uncultured bacterium
OTU_1171	k__Bacteria	p__Planctomycetes	c__Planctomycetacia	o__Pirellulales	f__Pirellulaceae	g__Candidatus Anammoximicrobium
OTU_313	k__Bacteria	p__Firmicutes	c__Clostridia	o__Clostridiales	f__Ruminococcaceae	g__Ruminiclostridium 5	s__uncultured bacterium
OTU_422	k__Bacteria	p__Firmicutes	c__Clostridia	o__Clostridiales	f__Lachnospiraceae	g__GCA-900066575	s__uncultured bacterium
OTU_214	k__Bacteria	p__Firmicutes	c__Clostridia	o__Clostridiales	f__Ruminococcaceae	g__Oscillibacter
OTU_614	Unassigned
OTU_1328	k__Bacteria	p__Firmicutes	c__Clostridia	o__Clostridiales	f__Lachnospiraceae	g__uncultured	s__uncultured bacterium
OTU_1084	k__Bacteria	p__Bacteroidetes	c__Bacteroidia	o__Bacteroidales	f__Dysgonomonadaceae	g__Petrimonas
OTU_272	k__Bacteria	p__Firmicutes	c__Clostridia	o__Clostridiales	f__Lachnospiraceae	g__Lachnospiraceae UCG-006	s__uncultured bacterium
OTU_1464	k__Bacteria	p__Bacteroidetes	c__Bacteroidia	o__Bacteroidales	f__Rikenellaceae	g__Alistipes	s__uncultured bacterium
OTU_690	k__Bacteria	p__Firmicutes	c__Clostridia	o__Clostridiales	f__Ruminococcaceae	g__[Eubacterium] coprostanoligenes group	s__uncultured bacterium
OTU_678	k__Bacteria	p__Acidobacteria	c__Aminicenantia	o__Aminicenantales	f__uncultured bacterium	g__uncultured bacterium	s__uncultured bacterium
OTU_871	k__Bacteria	p__Actinobacteria	c__Thermoleophilia	o__Solirubrobacterales	f__Solirubrobacteraceae
OTU_739	k__Bacteria	p__Firmicutes	c__Clostridia	o__Clostridiales	f__Clostridiales vadinBB60 group	g__uncultured bacterium	s__uncultured bacterium
OTU_1302	k__Bacteria	p__Firmicutes	c__Clostridia	o__Clostridiales	f__Lachnospiraceae	g__Blautia	s__uncultured bacterium
OTU_1165	k__Bacteria	p__Proteobacteria	c__Alphaproteobacteria	o__Rhizobiales	f__Beijerinckiaceae	g__Methylorosula	s__
OTU_1156	k__Bacteria	p__Proteobacteria	c__Alphaproteobacteria	o__Sphingomonadales	f__Sphingomonadaceae	g__uncultured	s__
OTU_232	k__Bacteria	p__Firmicutes	c__Clostridia	o__Clostridiales	f__Ruminococcaceae	g__Ruminiclostridium 5	s__uncultured bacterium
OTU_578	k__Bacteria	p__Synergistetes	c__Synergistia	o__Synergistales	f__Synergistaceae	g__Syner-01	s__uncultured bacterium
OTU_1455	k__Bacteria	p__Firmicutes	c__Clostridia	o__Clostridiales	f__Lachnospiraceae
OTU_464	k__Bacteria	p__Firmicutes	c__Clostridia	o__Clostridiales	f__Ruminococcaceae	g__Ruminococcus 1	s__uncultured bacterium
OTU_1098	k__Bacteria	p__Firmicutes	c__Clostridia	o__Clostridiales	f__Lachnospiraceae
OTU_1554	k__Bacteria	p__Proteobacteria	c__Alphaproteobacteria	o__Rhizobiales	f__Hyphomicrobiaceae	g__Hyphomicrobium
OTU_916	k__Bacteria	p__Patescibacteria	c__Saccharimonadia	o__Saccharimonadales	f__Saccharimonadaceae	g__Candidatus Saccharimonas	s__uncultured bacterium
OTU_466	k__Bacteria	p__Patescibacteria	c__Gracilibacteria	o__Absconditabacteriales (SR1)	f__uncultured bacterium	g__uncultured bacterium	s__uncultured bacterium
OTU_1037	k__Bacteria
OTU_467	k__Bacteria	p__Firmicutes	c__Clostridia	o__Clostridiales	f__Lachnospiraceae	g__uncultured
OTU_904	Unassigned
OTU_763	k__Archaea	p__Euryarchaeota	c__Methanomicrobia	o__Methanomicrobiales	f__Methanoregulaceae	g__Methanolinea
OTU_1001	k__Bacteria	p__Firmicutes	c__Clostridia	o__Clostridiales	f__Lachnospiraceae	g__uncultured
OTU_691	k__Bacteria	p__Acidobacteria	c__Subgroup 6
OTU_1093	k__Bacteria	p__Firmicutes	c__Clostridia	o__Clostridiales	f__Lachnospiraceae	g__uncultured	s__uncultured bacterium
OTU_351	k__Bacteria	p__Firmicutes	c__Clostridia	o__Clostridiales	f__Ruminococcaceae	g__uncultured	s__uncultured bacterium
OTU_1033	k__Bacteria	p__Firmicutes	c__Clostridia	o__Clostridiales	f__Lachnospiraceae	g__uncultured	s__uncultured bacterium
OTU_673	k__Bacteria	p__Firmicutes	c__Clostridia	o__Clostridiales	f__Ruminococcaceae	g__Flavonifractor
OTU_762	k__Bacteria	p__Actinobacteria	c__Thermoleophilia	o__Gaiellales	f__uncultured
OTU_1471	k__Bacteria	p__Firmicutes	c__Clostridia	o__Clostridiales	f__Lachnospiraceae
OTU_669	k__Bacteria	p__Acidobacteria	c__Thermoanaerobaculia	o__Thermoanaerobaculales	f__Thermoanaerobaculaceae	g__Subgroup 10	s__uncultured bacterium
OTU_255	k__Bacteria	p__Firmicutes	c__Clostridia	o__Clostridiales	f__Lachnospiraceae	g__A2	s__uncultured bacterium
OTU_148	k__Bacteria	p__Firmicutes	c__Clostridia	o__Clostridiales	f__Lachnospiraceae	g__uncultured	s__uncultured bacterium
OTU_717	k__Bacteria	p__Firmicutes	c__Clostridia	o__Clostridiales	f__Ruminococcaceae	g__Ruminiclostridium 5	s__uncultured bacterium
OTU_292	k__Bacteria	p__Firmicutes	c__Clostridia	o__Clostridiales	f__Lachnospiraceae	g__uncultured	s__uncultured bacterium
OTU_1086	k__Bacteria	p__Firmicutes	c__Clostridia	o__Clostridiales	f__Lachnospiraceae	g__uncultured	s__uncultured bacterium
OTU_1195	k__Bacteria	p__Firmicutes	c__Clostridia	o__Clostridiales	f__Lachnospiraceae	g__uncultured
OTU_666	k__Bacteria	p__Armatimonadetes	c__uncultured	o__uncultured bacterium	f__uncultured bacterium	g__uncultured bacterium	s__uncultured bacterium
OTU_505	k__Bacteria	p__Firmicutes	c__Clostridia	o__Clostridiales	f__Ruminococcaceae	g__Ruminococcaceae UCG-014	s__uncultured bacterium
OTU_229	k__Bacteria	p__Firmicutes	c__Clostridia	o__Clostridiales	f__Lachnospiraceae	g__Lachnospiraceae UCG-006	s__uncultured bacterium
OTU_1267	k__Bacteria	p__Firmicutes	c__Clostridia	o__Clostridiales	f__Lachnospiraceae	g__Lachnospiraceae NK4A136 group	s__uncultured bacterium
OTU_95	k__Bacteria	p__Firmicutes	c__Clostridia	o__Clostridiales	f__Lachnospiraceae	g__[Eubacterium] xylanophilum group	s__uncultured bacterium
OTU_98	k__Bacteria	p__Firmicutes	c__Clostridia	o__Clostridiales	f__Lachnospiraceae	g__A2	s__uncultured bacterium
OTU_773	k__Bacteria	p__Firmicutes	c__Bacilli	o__Lactobacillales	f__Lactobacillaceae	g__Lactobacillus	s__uncultured bacterium
OTU_1047	k__Bacteria	p__Chloroflexi	c__Anaerolineae	o__Caldilineales	f__Caldilineaceae	g__uncultured
OTU_1160	k__Bacteria	p__Firmicutes	c__Clostridia	o__Clostridiales	f__Lachnospiraceae
OTU_683	k__Bacteria	p__Proteobacteria	c__Deltaproteobacteria	o__Syntrophobacterales	f__Syntrophobacteraceae	g__Syntrophobacter	s__uncultured bacterium
OTU_776	k__Bacteria	p__Firmicutes	c__Clostridia	o__Clostridiales	f__Lachnospiraceae
OTU_630	k__Bacteria	p__Bacteroidetes	c__Bacteroidia	o__Bacteroidales	f__Muribaculaceae	g__uncultured bacterium	s__uncultured bacterium
OTU_1076	k__Bacteria	p__Firmicutes	c__Clostridia	o__Clostridiales	f__Ruminococcaceae	g__[Eubacterium] coprostanoligenes group	s__uncultured bacterium
OTU_1532	k__Bacteria	p__Bacteroidetes	c__Bacteroidia	o__Bacteroidales	f__Muribaculaceae	g__uncultured bacterium	s__uncultured bacterium
OTU_777	k__Bacteria	p__Bacteroidetes	c__Bacteroidia	o__Bacteroidales	f__Muribaculaceae	g__uncultured bacterium	s__uncultured bacterium
OTU_768	k__Bacteria	p__Proteobacteria	c__Deltaproteobacteria	o__SAR324 clade(Marine group B)	f__uncultured bacterium	g__uncultured bacterium	s__uncultured bacterium
OTU_487	k__Bacteria	p__Proteobacteria	c__Gammaproteobacteria	o__Pseudomonadales	f__Moraxellaceae	g__Acinetobacter
OTU_74	k__Bacteria	p__Actinobacteria	c__Coriobacteriia	o__Coriobacteriales	f__Atopobiaceae	g__Coriobacteriaceae UCG-002	s__uncultured bacterium
OTU_334	k__Bacteria	p__Firmicutes	c__Clostridia	o__Clostridiales	f__Lachnospiraceae	g__Lachnospiraceae UCG-001	s__uncultured bacterium
OTU_174	k__Bacteria	p__Firmicutes	c__Clostridia	o__Clostridiales	f__Lachnospiraceae	g__Lachnospiraceae NK4A136 group	s__uncultured bacterium
OTU_141	k__Bacteria	p__Firmicutes	c__Clostridia	o__Clostridiales	f__Lachnospiraceae	g__Lachnospiraceae NK4A136 group	s__uncultured bacterium
OTU_590	k__Bacteria	p__Actinobacteria	c__Acidimicrobiia	o__Microtrichales	f__Ilumatobacteraceae	g__CL500-29 marine group
OTU_143	k__Bacteria	p__Firmicutes	c__Clostridia	o__Clostridiales	f__Lachnospiraceae	g__Roseburia	s__uncultured bacterium
OTU_27	k__Bacteria	p__Bacteroidetes	c__Bacteroidia	o__Bacteroidales	f__Muribaculaceae	g__uncultured bacterium	s__uncultured bacterium
OTU_948	k__Bacteria	p__Firmicutes	c__Clostridia	o__Clostridiales	f__Lachnospiraceae	g__Lachnospiraceae NK4A136 group	s__uncultured bacterium
OTU_41	k__Bacteria	p__Bacteroidetes	c__Bacteroidia	o__Bacteroidales	f__Marinifilaceae	g__Odoribacter	s__uncultured bacterium
OTU_70	k__Bacteria	p__Bacteroidetes	c__Bacteroidia	o__Bacteroidales	f__Muribaculaceae	g__uncultured bacterium	s__uncultured bacterium
OTU_167	k__Bacteria	p__Firmicutes	c__Clostridia	o__Clostridiales	f__Lachnospiraceae	g__uncultured	s__uncultured bacterium
OTU_1008	k__Bacteria	p__Firmicutes	c__Clostridia	o__Clostridiales	f__Lachnospiraceae
OTU_294	k__Bacteria	p__Firmicutes	c__Clostridia	o__Clostridiales	f__Lachnospiraceae	g__Lachnospiraceae UCG-001	s__uncultured bacterium
OTU_1204	k__Bacteria	p__Firmicutes	c__Clostridia	o__Clostridiales	f__Lachnospiraceae	g__Lachnospiraceae UCG-006	s__uncultured bacterium
OTU_1418	k__Bacteria	p__Bacteroidetes	c__Bacteroidia	o__Bacteroidales	f__Muribaculaceae	g__uncultured bacterium	s__uncultured bacterium
OTU_1146	k__Bacteria	p__Firmicutes	c__Clostridia	o__Clostridiales	f__Ruminococcaceae	g__Ruminococcaceae UCG-014	s__uncultured organism
OTU_373	k__Bacteria	p__Firmicutes	c__Clostridia	o__Clostridiales	f__Ruminococcaceae	g__Ruminiclostridium	s__uncultured bacterium
OTU_1002	k__Bacteria	p__Actinobacteria	c__Coriobacteriia	o__Coriobacteriales	f__Eggerthellaceae
OTU_696	k__Bacteria	p__Firmicutes	c__Clostridia	o__Clostridiales	f__Clostridiales vadinBB60 group	g__uncultured bacterium	s__uncultured bacterium
OTU_1570	k__Bacteria	p__Bacteroidetes	c__Bacteroidia	o__Chitinophagales	f__Saprospiraceae	g__uncultured	s__uncultured Saprospiraceae bacterium
OTU_441	k__Bacteria	p__Actinobacteria	c__Coriobacteriia	o__Coriobacteriales	f__Eggerthellaceae	g__Enterorhabdus	s__uncultured bacterium
OTU_36	k__Bacteria	p__Proteobacteria	c__Gammaproteobacteria	o__Betaproteobacteriales	f__Burkholderiaceae	g__Parasutterella
OTU_809	k__Bacteria	p__Firmicutes	c__Clostridia	o__Clostridiales	f__Christensenellaceae	g__Christensenellaceae R-7 group
OTU_1430	k__Bacteria	p__Deinococcus-Thermus	c__Deinococci	o__Thermales	f__Thermaceae	g__Meiothermus	s__uncultured bacterium
OTU_694	k__Bacteria	p__Bacteroidetes	c__Bacteroidia	o__Bacteroidales	f__Muribaculaceae	g__uncultured bacterium	s__uncultured bacterium
OTU_328	k__Bacteria	p__Chloroflexi	c__Anaerolineae	o__SBR1031	f__uncultured bacterium	g__uncultured bacterium	s__uncultured bacterium
OTU_138	k__Bacteria	p__Firmicutes	c__Clostridia	o__Clostridiales	f__Lachnospiraceae	g__Lachnospiraceae NK4A136 group	s__uncultured bacterium
OTU_498	k__Bacteria	p__Firmicutes	c__Clostridia	o__Clostridiales	f__Lachnospiraceae	g__Roseburia	s__uncultured bacterium
OTU_968	k__Bacteria	p__Proteobacteria	c__Gammaproteobacteria	o__Oceanospirillales	f__Halomonadaceae	g__Halomonas
OTU_1281	k__Bacteria	p__Firmicutes	c__Clostridia	o__Clostridiales	f__Lachnospiraceae	g__uncultured	s__uncultured bacterium
OTU_1131	k__Bacteria	p__Bacteroidetes	c__Bacteroidia	o__Bacteroidales	f__Muribaculaceae	g__uncultured bacterium	s__uncultured bacterium
OTU_1519	k__Bacteria	p__Actinobacteria	c__Actinobacteria	o__Micrococcales	f__Beutenbergiaceae	g__	s__
OTU_1048	k__Bacteria	p__Firmicutes	c__Clostridia	o__Clostridiales	f__Ruminococcaceae	g__Ruminococcaceae UCG-014	s__uncultured bacterium
OTU_1350	k__Bacteria	p__Bacteroidetes	c__Bacteroidia	o__Bacteroidales	f__Muribaculaceae	g__uncultured bacterium	s__uncultured bacterium
OTU_771	k__Bacteria	p__Proteobacteria	c__Gammaproteobacteria	o__CCM19a	f__uncultured bacterium	g__uncultured bacterium	s__uncultured bacterium
OTU_49	k__Bacteria	p__Bacteroidetes	c__Bacteroidia	o__Bacteroidales	f__Muribaculaceae	g__uncultured bacterium	s__uncultured bacterium
OTU_884	Unassigned
OTU_389	k__Bacteria	p__Firmicutes	c__Clostridia	o__Clostridiales	f__Ruminococcaceae	g__Ruminococcaceae NK4A214 group	s__uncultured bacterium
OTU_520	k__Bacteria	p__Firmicutes	c__Clostridia	o__Clostridiales	f__Family XIII	g__Family XIII AD3011 group	s__
OTU_1501	k__Bacteria	p__Actinobacteria	c__Actinobacteria	o__Micrococcales	f__Dermatophilaceae	g__uncultured
OTU_713	k__Bacteria	p__Proteobacteria	c__Gammaproteobacteria	o__Betaproteobacteriales	f__SC-I-84	g__	s__
OTU_1169	k__Bacteria	p__Firmicutes	c__Clostridia	o__Clostridiales	f__Lachnospiraceae	g__uncultured
OTU_155	k__Bacteria	p__Firmicutes	c__Clostridia	o__Clostridiales	f__Ruminococcaceae	g__Ruminiclostridium 5	s__uncultured bacterium
OTU_13	k__Bacteria	p__Bacteroidetes	c__Bacteroidia	o__Bacteroidales	f__Muribaculaceae	g__uncultured bacterium	s__uncultured bacterium
OTU_1079	k__Bacteria	p__Bacteroidetes	c__Ignavibacteria	o__SJA-28	f__	g__	s__
OTU_1237	k__Bacteria	p__Epsilonbacteraeota	c__Campylobacteria	o__Campylobacterales	f__Arcobacteraceae	g__Arcobacter	s__uncultured bacterium
OTU_1042	k__Bacteria	p__Firmicutes	c__Clostridia	o__Clostridiales	f__Ruminococcaceae	g__Ruminococcaceae UCG-005	s__uncultured bacterium
OTU_725	k__Bacteria	p__Firmicutes	c__Clostridia	o__Clostridiales	f__Lachnospiraceae	g__Lachnospiraceae UCG-001	s__uncultured bacterium
OTU_149	k__Bacteria	p__Firmicutes	c__Clostridia	o__Clostridiales	f__Ruminococcaceae	g__Ruminococcaceae UCG-004	s__uncultured bacterium
OTU_1335	k__Bacteria	p__Firmicutes	c__Clostridia	o__Clostridiales	f__Lachnospiraceae	g__Lachnospiraceae NK4A136 group	s__uncultured bacterium
OTU_1541	k__Bacteria	p__Bacteroidetes	c__Bacteroidia	o__Chitinophagales	f__Saprospiraceae	g__uncultured
OTU_702	k__Bacteria	p__Bacteroidetes	c__Bacteroidia	o__Bacteroidales	f__Muribaculaceae	g__uncultured bacterium	s__uncultured bacterium
OTU_461	k__Bacteria	p__Actinobacteria	c__Thermoleophilia	o__Solirubrobacterales	f__67-14	g__uncultured bacterium	s__uncultured bacterium
OTU_960	k__Bacteria	p__Firmicutes	c__Clostridia	o__Clostridiales	f__Lachnospiraceae	g__GCA-900066575
OTU_608	k__Bacteria	p__Firmicutes	c__Clostridia	o__Clostridiales	f__Ruminococcaceae	g__Ruminococcaceae UCG-014	s__uncultured bacterium
OTU_393	k__Bacteria	p__Firmicutes	c__Clostridia	o__Clostridiales	f__Ruminococcaceae	g__Ruminococcaceae UCG-014	s__uncultured bacterium
OTU_346	k__Bacteria	p__Firmicutes	c__Clostridia	o__Clostridiales	f__Ruminococcaceae	g__Ruminococcaceae UCG-014	s__uncultured bacterium
OTU_84	k__Bacteria	p__Firmicutes	c__Clostridia	o__Clostridiales	f__Lachnospiraceae	g__Lachnospiraceae NK4A136 group	s__uncultured bacterium
OTU_1074	k__Bacteria	p__Firmicutes	c__Clostridia	o__Clostridiales	f__Lachnospiraceae
OTU_548	k__Bacteria	p__Thermotogae	c__Thermotogae	o__Thermotogales	f__Fervidobacteriaceae	g__Fervidobacterium	s__uncultured bacterium
OTU_368	k__Bacteria	p__Tenericutes	c__Mollicutes	o__Mollicutes RF39	f__uncultured bacterium	g__uncultured bacterium	s__uncultured bacterium
OTU_457	k__Bacteria	p__Planctomycetes	c__Pla3 lineage
OTU_830	k__Bacteria	p__Bacteroidetes	c__Bacteroidia	o__Bacteroidales	f__Muribaculaceae	g__Muribaculum
OTU_47	k__Bacteria	p__Firmicutes	c__Clostridia	o__Clostridiales	f__Lachnospiraceae	g__Lachnospiraceae NK4A136 group	s__uncultured bacterium
OTU_1308	k__Bacteria	p__Proteobacteria	c__Gammaproteobacteria	o__Betaproteobacteriales	f__SC-I-84
OTU_331	k__Bacteria	p__Firmicutes	c__Clostridia	o__Clostridiales	f__Ruminococcaceae	g__Ruminiclostridium 6	s__uncultured bacterium
OTU_1227	k__Bacteria	p__Firmicutes	c__Clostridia	o__Clostridiales	f__Lachnospiraceae	g__uncultured	s__uncultured bacterium
OTU_1137	k__Bacteria	p__Proteobacteria	c__Alphaproteobacteria	o__Caulobacterales	f__Hyphomonadaceae	g__Hirschia
OTU_1592	k__Bacteria	p__Bacteroidetes	c__Bacteroidia	o__Sphingobacteriales	f__AKYH767	g__	s__
OTU_1453	k__Bacteria	p__Proteobacteria	c__Gammaproteobacteria	o__Betaproteobacteriales	f__Betaproteobacteriales Incertae Sedis
OTU_1347	k__Bacteria	p__Bacteroidetes	c__Bacteroidia	o__Bacteroidales	f__Muribaculaceae	g__uncultured bacterium	s__uncultured bacterium
OTU_429	k__Bacteria	p__Firmicutes	c__Clostridia	o__Clostridiales	f__Lachnospiraceae	g__Lachnospiraceae UCG-008	s__uncultured bacterium
OTU_1371	k__Bacteria	p__Firmicutes	c__Erysipelotrichia	o__Erysipelotrichales	f__Erysipelotrichaceae	g__Catenibacterium	s__uncultured bacterium
OTU_742	k__Bacteria	p__Firmicutes	c__Clostridia	o__Clostridiales	f__Lachnospiraceae	g__Lachnospiraceae NK4A136 group	s__uncultured bacterium
OTU_1206	k__Bacteria	p__Firmicutes	c__Clostridia	o__Clostridiales	f__Lachnospiraceae	g__Roseburia	s__uncultured bacterium
OTU_19	k__Bacteria	p__Firmicutes	c__Clostridia	o__Clostridiales	f__Lachnospiraceae
OTU_738	k__Bacteria	p__Patescibacteria	c__Berkelbacteria	o__	f__	g__	s__
OTU_1273	k__Bacteria	p__Firmicutes	c__Clostridia	o__Clostridiales	f__Ruminococcaceae	g__Ruminiclostridium 9
OTU_1230	k__Bacteria	p__Proteobacteria	c__Gammaproteobacteria	o__Betaproteobacteriales	f__Burkholderiaceae	g__Parasutterella	s__uncultured bacterium
OTU_932	k__Bacteria	p__Firmicutes	c__Clostridia	o__Clostridiales	f__Clostridiales vadinBB60 group	g__uncultured bacterium	s__uncultured bacterium
OTU_1436	k__Bacteria	p__Bacteroidetes	c__Bacteroidia	o__Bacteroidales	f__Rikenellaceae	g__Alistipes	s__uncultured bacterium
OTU_990	k__Bacteria	p__Firmicutes	c__Clostridia	o__Clostridiales	f__Lachnospiraceae	g__uncultured	s__uncultured bacterium
OTU_1228	k__Bacteria	p__Actinobacteria	c__Acidimicrobiia	o__Microtrichales	f__Microtrichaceae	g__Candidatus Microthrix
OTU_1224	k__Bacteria	p__Firmicutes	c__Clostridia	o__Clostridiales	f__Ruminococcaceae	g__Ruminococcaceae UCG-003	s__uncultured bacterium
OTU_327	k__Bacteria	p__Firmicutes	c__Clostridia	o__Clostridiales	f__Lachnospiraceae	g__Lachnospiraceae NK4A136 group	s__uncultured bacterium
OTU_145	k__Bacteria	p__Firmicutes	c__Clostridia	o__Clostridiales	f__Lachnospiraceae	g__uncultured	s__uncultured bacterium
OTU_423	k__Bacteria	p__Actinobacteria	c__Acidimicrobiia	o__Microtrichales	f__Microtrichaceae	g__Candidatus Microthrix	s__uncultured bacterium
OTU_617	k__Bacteria	p__Firmicutes	c__Clostridia	o__Clostridiales	f__Lachnospiraceae	g__uncultured	s__uncultured bacterium
OTU_794	Unassigned
OTU_1236	k__Bacteria	p__Acidobacteria	c__Subgroup 6	o__Unknown Order	f__Unknown Family	g__Luteitalea
OTU_24	k__Bacteria	p__Firmicutes	c__Clostridia	o__Clostridiales	f__Lachnospiraceae	g__Lachnospiraceae NK4A136 group	s__uncultured bacterium
OTU_693	k__Bacteria	p__Firmicutes	c__Clostridia	o__Clostridiales	f__Lachnospiraceae	g__ASF356	s__uncultured bacterium
OTU_832	k__Bacteria	p__Actinobacteria	c__Coriobacteriia	o__Coriobacteriales	f__Eggerthellaceae	g__DNF00809	s__uncultured bacterium
OTU_580	k__Bacteria	p__Bacteroidetes	c__Bacteroidia	o__Bacteroidales	f__Muribaculaceae	g__uncultured bacterium	s__uncultured bacterium
OTU_1112	k__Bacteria	p__Bacteroidetes	c__Ignavibacteria	o__OPB56	f__uncultured bacterium	g__uncultured bacterium	s__uncultured bacterium
OTU_622	k__Bacteria	p__Bacteroidetes	c__Bacteroidia	o__Bacteroidales	f__Muribaculaceae	g__uncultured bacterium	s__uncultured bacterium
OTU_85	k__Bacteria	p__Bacteroidetes	c__Bacteroidia	o__Bacteroidales	f__Muribaculaceae	g__uncultured bacterium	s__uncultured bacterium
OTU_40	k__Bacteria	p__Bacteroidetes	c__Bacteroidia	o__Bacteroidales	f__Muribaculaceae	g__uncultured bacterium	s__uncultured bacterium
OTU_775	k__Bacteria	p__WPS-2	c__	o__	f__	g__	s__
OTU_224	k__Bacteria	p__Firmicutes	c__Clostridia	o__Clostridiales	f__Lachnospiraceae	g__Roseburia	s__uncultured bacterium
OTU_860	k__Bacteria	p__Bacteroidetes	c__Bacteroidia	o__Sphingobacteriales	f__Lentimicrobiaceae	g__uncultured bacterium	s__uncultured bacterium
OTU_1398	k__Archaea	p__Euryarchaeota	c__Methanobacteria	o__Methanobacteriales	f__Methanobacteriaceae	g__Methanobrevibacter
OTU_677	k__Bacteria	p__Firmicutes	c__Clostridia	o__Clostridiales	f__Lachnospiraceae
OTU_1242	k__Bacteria	p__Firmicutes	c__Clostridia	o__Clostridiales	f__Lachnospiraceae	g__uncultured	s__uncultured bacterium
OTU_869	k__Bacteria	p__Firmicutes	c__Bacilli	o__Lactobacillales	f__Lactobacillaceae	g__Lactobacillus	s__uncultured bacterium
OTU_712	k__Bacteria	p__Proteobacteria	c__Alphaproteobacteria	o__Rhizobiales	f__Xanthobacteraceae
OTU_1490	k__Bacteria	p__Firmicutes	c__Clostridia	o__Clostridiales	f__Lachnospiraceae	g__uncultured	s__uncultured bacterium
OTU_223	k__Bacteria	p__Chloroflexi	c__Anaerolineae	o__Anaerolineales	f__Anaerolineaceae	g__Longilinea	s__uncultured bacterium
OTU_433	k__Bacteria	p__Firmicutes	c__Clostridia	o__Clostridiales	f__Clostridiales vadinBB60 group	g__uncultured bacterium	s__uncultured bacterium
OTU_1061	k__Archaea	p__Euryarchaeota	c__Methanomicrobia	o__Methanomicrobiales	f__Methanoregulaceae	g__Methanolinea	s__uncultured Methanomicrobiales archaeon
OTU_1512	k__Bacteria	p__Bacteroidetes	c__Bacteroidia	o__Bacteroidales	f__Muribaculaceae	g__uncultured bacterium	s__uncultured bacterium
OTU_575	k__Bacteria	p__Firmicutes	c__Clostridia	o__Clostridiales	f__Peptococcaceae	g__Peptococcus
OTU_1427	k__Bacteria	p__Bacteroidetes	c__Bacteroidia	o__Bacteroidales	f__Bacteroidaceae	g__Bacteroides	s__uncultured organism
OTU_1283	k__Bacteria	p__Firmicutes	c__Clostridia	o__Clostridiales	f__Lachnospiraceae
OTU_442	k__Bacteria	p__Firmicutes	c__Clostridia	o__Clostridiales	f__Lachnospiraceae	g__GCA-900066575	s__uncultured bacterium
OTU_168	k__Bacteria	p__Firmicutes	c__Clostridia	o__Clostridiales	f__Lachnospiraceae	g__Roseburia	s__uncultured bacterium
OTU_1088	k__Bacteria	p__Fibrobacteres	c__Fibrobacteria	o__Fibrobacterales	f__possible family 01	g__uncultured bacterium	s__uncultured bacterium
OTU_127	k__Bacteria	p__Firmicutes	c__Clostridia	o__Clostridiales	f__Ruminococcaceae
OTU_641	k__Bacteria	p__Firmicutes	c__Clostridia	o__Clostridiales	f__Ruminococcaceae	g__Ruminococcaceae UCG-014	s__uncultured bacterium
OTU_625	k__Bacteria	p__Firmicutes	c__Clostridia	o__Clostridiales	f__Ruminococcaceae	g__Ruminococcaceae UCG-014	s__uncultured bacterium
OTU_964	k__Bacteria	p__Bacteroidetes	c__Bacteroidia	o__Bacteroidales	f__Muribaculaceae	g__uncultured bacterium	s__uncultured bacterium
OTU_1179	k__Bacteria	p__Firmicutes	c__Clostridia	o__Clostridiales	f__Lachnospiraceae	g__[Eubacterium] xylanophilum group	s__uncultured bacterium
OTU_1303	k__Bacteria	p__Firmicutes	c__Clostridia	o__Clostridiales	f__Syntrophomonadaceae	g__Syntrophomonas
OTU_365	k__Archaea	p__Euryarchaeota	c__Methanomicrobia	o__Methanomicrobiales	f__Methanospirillaceae	g__Methanospirillum	s__
OTU_1486	k__Bacteria	p__Bacteroidetes	c__Bacteroidia	o__Bacteroidales	f__Bacteroidaceae	g__Bacteroides
OTU_1475	k__Bacteria	p__Bacteroidetes	c__Bacteroidia	o__Bacteroidales	f__Paludibacteraceae	g__uncultured	s__
OTU_1305	k__Bacteria	p__Firmicutes	c__Clostridia	o__Clostridiales	f__Lachnospiraceae	g__uncultured	s__uncultured bacterium
OTU_1065	k__Bacteria	p__Firmicutes	c__Clostridia	o__Clostridiales	f__Lachnospiraceae	g__Lachnospiraceae NK4A136 group	s__uncultured bacterium
OTU_1456	k__Bacteria	p__Bacteroidetes	c__Bacteroidia	o__Sphingobacteriales	f__AKYH767	g__uncultured bacterium	s__uncultured bacterium
OTU_638	k__Bacteria	p__Firmicutes	c__Clostridia	o__Clostridiales	f__Lachnospiraceae	g__Lachnospiraceae UCG-001	s__uncultured bacterium
OTU_1025	k__Bacteria	p__Firmicutes	c__Clostridia	o__Clostridiales	f__Clostridiales vadinBB60 group	g__uncultured bacterium	s__uncultured bacterium
OTU_336	k__Bacteria	p__Bacteroidetes	c__Bacteroidia	o__Bacteroidales	f__Muribaculaceae	g__uncultured bacterium	s__uncultured bacterium
OTU_1484	k__Bacteria	p__Firmicutes	c__Clostridia	o__Clostridiales	f__Lachnospiraceae	g__Lachnospiraceae NK4A136 group	s__uncultured bacterium
OTU_521	k__Bacteria	p__Firmicutes	c__Clostridia	o__Clostridiales	f__Lachnospiraceae	g__Lachnospiraceae NK4A136 group	s__uncultured bacterium
OTU_953	k__Bacteria	p__Firmicutes	c__Bacilli	o__Lactobacillales	f__Streptococcaceae	g__Lactococcus
OTU_1200	k__Bacteria	p__Firmicutes	c__Clostridia	o__Clostridiales	f__Peptococcaceae	g__Cryptanaerobacter	s__
OTU_646	k__Bacteria	p__Firmicutes	c__Clostridia	o__Clostridiales	f__Lachnospiraceae	g__Lachnospiraceae NK4A136 group	s__uncultured bacterium
OTU_335	k__Bacteria	p__Firmicutes	c__Clostridia	o__Clostridiales	f__Clostridiales vadinBB60 group	g__uncultured bacterium	s__uncultured bacterium
OTU_193	k__Bacteria	p__Firmicutes	c__Clostridia	o__Clostridiales	f__Lachnospiraceae	g__uncultured	s__uncultured bacterium
OTU_1517	k__Bacteria	p__Firmicutes	c__Bacilli	o__Lactobacillales	f__Lactobacillaceae	g__Lactobacillus	s__
OTU_1269	k__Bacteria	p__Bacteroidetes	c__Bacteroidia	o__Chitinophagales	f__Saprospiraceae	g__uncultured	s__
OTU_820	k__Bacteria	p__Firmicutes	c__Clostridia	o__Clostridiales	f__Lachnospiraceae	g__uncultured	s__uncultured bacterium
OTU_92	k__Bacteria	p__Firmicutes	c__Clostridia	o__Clostridiales	f__Lachnospiraceae	g__GCA-900066575	s__uncultured bacterium
OTU_586	k__Bacteria	p__Firmicutes	c__Clostridia	o__Clostridiales	f__Lachnospiraceae	g__GCA-900066575	s__uncultured bacterium
OTU_179	k__Bacteria	p__Firmicutes	c__Clostridia	o__Clostridiales	f__Ruminococcaceae	g__uncultured	s__uncultured bacterium
OTU_146	k__Bacteria	p__Firmicutes	c__Clostridia	o__Clostridiales	f__Lachnospiraceae	g__Lachnospiraceae NK4A136 group	s__uncultured bacterium
OTU_1066	k__Bacteria	p__Proteobacteria	c__Gammaproteobacteria	o__Xanthomonadales	f__Xanthomonadaceae	g__Pseudoxanthomonas
OTU_555	k__Bacteria	p__Firmicutes	c__Clostridia	o__Clostridiales	f__Ruminococcaceae	g__uncultured	s__uncultured bacterium
OTU_1292	k__Bacteria	p__Proteobacteria	c__Deltaproteobacteria	o__Syntrophobacterales	f__Syntrophaceae	g__Syntrophus
OTU_1038	k__Bacteria	p__Firmicutes	c__Clostridia	o__Clostridiales	f__Ruminococcaceae	g__Ruminiclostridium 6	s__uncultured bacterium
OTU_178	k__Bacteria	p__Firmicutes	c__Clostridia	o__Clostridiales	f__Lachnospiraceae	g__Lachnospiraceae NK4A136 group	s__uncultured bacterium
OTU_9	k__Bacteria	p__Firmicutes	c__Bacilli	o__Lactobacillales	f__Lactobacillaceae	g__Lactobacillus
OTU_760	k__Bacteria	p__Firmicutes	c__Clostridia	o__Clostridiales	f__Lachnospiraceae	g__Lachnospiraceae NK4A136 group	s__uncultured bacterium
OTU_231	k__Bacteria	p__Firmicutes	c__Clostridia	o__Clostridiales	f__Lachnospiraceae	g__uncultured
OTU_1186	Unassigned
OTU_994	k__Bacteria	p__Proteobacteria	c__Gammaproteobacteria	o__Betaproteobacteriales	f__SC-I-84	g__	s__
OTU_194	k__Bacteria	p__Chloroflexi	c__Anaerolineae	o__uncultured	f__uncultured bacterium	g__uncultured bacterium	s__uncultured bacterium
OTU_788	k__Bacteria	p__Chloroflexi	c__Anaerolineae	o__SJA-15	f__uncultured bacterium	g__uncultured bacterium	s__uncultured bacterium
OTU_46	k__Bacteria	p__Bacteroidetes	c__Bacteroidia	o__Bacteroidales	f__Muribaculaceae	g__uncultured bacterium	s__uncultured bacterium
OTU_1050	k__Bacteria	p__Firmicutes	c__Clostridia	o__Clostridiales	f__Lachnospiraceae	g__Lachnospiraceae UCG-001	s__uncultured bacterium
OTU_1346	k__Bacteria	p__Firmicutes	c__Clostridia	o__Clostridiales	f__Christensenellaceae	g__uncultured	s__uncultured bacterium
OTU_1410	k__Bacteria	p__Firmicutes	c__Clostridia	o__Clostridiales	f__Lachnospiraceae	g__GCA-900066575	s__uncultured bacterium
OTU_1213	k__Bacteria	p__Firmicutes	c__Clostridia	o__Clostridiales	f__Family XI	g__uncultured	s__uncultured bacterium
OTU_1083	k__Archaea	p__Crenarchaeota	c__Bathyarchaeia	o__	f__	g__	s__
OTU_811	k__Bacteria	p__Atribacteria	c__JS1	o__uncultured candidate division JS1 bacterium	f__uncultured candidate division JS1 bacterium	g__uncultured candidate division JS1 bacterium	s__uncultured candidate division JS1 bacterium
OTU_1012	k__Bacteria	p__Firmicutes	c__Bacilli	o__Lactobacillales	f__Streptococcaceae	g__Lactococcus
OTU_94	k__Bacteria	p__Bacteroidetes	c__Bacteroidia	o__Bacteroidales	f__Rikenellaceae	g__Alistipes	s__uncultured bacterium
OTU_479	k__Bacteria	p__Atribacteria	c__JS1	o__uncultured bacterium	f__uncultured bacterium	g__uncultured bacterium	s__uncultured bacterium
OTU_1337	k__Bacteria	p__Firmicutes	c__Clostridia	o__Clostridiales	f__Ruminococcaceae	g__Ruminococcaceae UCG-014	s__uncultured bacterium
OTU_443	k__Bacteria	p__Firmicutes	c__Clostridia	o__Clostridiales	f__Lachnospiraceae	g__uncultured	s__uncultured bacterium
OTU_1419	k__Bacteria	p__Firmicutes	c__Clostridia	o__Clostridiales	f__Ruminococcaceae	g__uncultured	s__uncultured bacterium
OTU_28	k__Bacteria	p__Bacteroidetes	c__Bacteroidia	o__Bacteroidales	f__Muribaculaceae	g__uncultured bacterium	s__uncultured bacterium
OTU_1496	k__Bacteria	p__Bacteroidetes	c__Bacteroidia	o__Bacteroidales	f__Muribaculaceae	g__uncultured bacterium	s__uncultured bacterium
OTU_1291	k__Bacteria	p__Chloroflexi	c__Anaerolineae	o__Caldilineales	f__Caldilineaceae	g__uncultured
OTU_1507	k__Bacteria	p__Firmicutes	c__Clostridia	o__Clostridiales	f__Lachnospiraceae	g__Lachnospiraceae NK4A136 group	s__uncultured bacterium
OTU_1352	k__Bacteria	p__Firmicutes	c__Clostridia	o__Clostridiales	f__Lachnospiraceae	g__Lachnospiraceae UCG-006	s__uncultured bacterium
OTU_358	k__Bacteria	p__Firmicutes	c__Clostridia	o__Clostridiales	f__Lachnospiraceae	g__Lachnoclostridium	s__uncultured bacterium
OTU_518	k__Bacteria	p__Firmicutes	c__Clostridia	o__Clostridiales	f__Clostridiaceae 1	g__Clostridium sensu stricto 1	s__uncultured bacterium
OTU_30	k__Bacteria	p__Firmicutes	c__Clostridia	o__Clostridiales	f__Clostridiaceae 1	g__Clostridium sensu stricto 1	s__uncultured bacterium
OTU_361	k__Bacteria	p__Firmicutes	c__Clostridia	o__Clostridiales	f__Lachnospiraceae	g__uncultured	s__uncultured bacterium
OTU_1459	k__Bacteria	p__Tenericutes	c__Mollicutes	o__Mollicutes RF39	f__uncultured bacterium	g__uncultured bacterium	s__uncultured bacterium
OTU_32	k__Bacteria	p__Firmicutes	c__Clostridia	o__Clostridiales	f__Lachnospiraceae	g__uncultured	s__uncultured bacterium
OTU_603	k__Bacteria	p__Verrucomicrobia	c__Verrucomicrobiae	o__Pedosphaerales	f__Pedosphaeraceae
OTU_1543	k__Bacteria	p__Firmicutes	c__Clostridia	o__Clostridiales	f__Ruminococcaceae	g__uncultured	s__uncultured bacterium
OTU_1590	k__Bacteria	p__Bacteroidetes	c__Bacteroidia	o__Bacteroidales	f__Muribaculaceae	g__uncultured bacterium	s__uncultured bacterium
OTU_1358	k__Bacteria	p__Firmicutes	c__Clostridia	o__Clostridiales	f__Ruminococcaceae	g__Ruminococcaceae UCG-010	s__uncultured bacterium
OTU_1233	k__Bacteria	p__Firmicutes	c__Clostridia	o__Clostridiales	f__Lachnospiraceae	g__uncultured
OTU_588	k__Bacteria	p__Firmicutes	c__Clostridia	o__Clostridiales	f__Ruminococcaceae	g__Ruminococcaceae UCG-014	s__uncultured bacterium
OTU_534	k__Bacteria	p__Bacteroidetes	c__Bacteroidia	o__Bacteroidales	f__Muribaculaceae	g__uncultured bacterium	s__uncultured bacterium
OTU_1320	k__Bacteria	p__Bacteroidetes	c__Bacteroidia	o__Bacteroidales	f__Muribaculaceae	g__uncultured bacterium	s__uncultured bacterium
OTU_319	k__Bacteria	p__Firmicutes	c__Clostridia	o__Clostridiales	f__Lachnospiraceae	g__uncultured	s__uncultured bacterium
OTU_1535	k__Bacteria	p__Proteobacteria	c__Alphaproteobacteria	o__Rhodobacterales	f__Rhodobacteraceae	g__uncultured
OTU_847	k__Bacteria	p__Firmicutes	c__Clostridia	o__Clostridiales	f__Lachnospiraceae	g__Lachnoclostridium	s__uncultured bacterium
OTU_271	k__Bacteria	p__Firmicutes	c__Clostridia	o__Clostridiales	f__Lachnospiraceae	g__uncultured	s__uncultured bacterium
OTU_795	k__Bacteria	p__Atribacteria	c__Caldatribacteriia	o__Caldatribacteriales	f__Caldatribacteriaceae	g__Candidatus Caldatribacterium	s__uncultured bacterium
OTU_746	k__Bacteria	p__Bacteroidetes	c__Bacteroidia	o__Flavobacteriales	f__Flavobacteriaceae	g__Flavobacterium	s__
OTU_500	k__Bacteria	p__Chloroflexi	c__Anaerolineae	o__C10-SB1A
OTU_975	k__Bacteria	p__Tenericutes	c__Mollicutes	o__Mollicutes RF39
OTU_411	k__Bacteria	p__Firmicutes	c__Clostridia	o__Clostridiales	f__Lachnospiraceae	g__Roseburia	s__uncultured bacterium
OTU_983	k__Bacteria	p__Firmicutes	c__Clostridia	o__Clostridiales	f__Ruminococcaceae	g__[Eubacterium] coprostanoligenes group	s__uncultured bacterium
OTU_592	k__Bacteria	p__Firmicutes	c__Clostridia	o__Clostridiales	f__Ruminococcaceae	g__Ruminiclostridium 9	s__uncultured bacterium
OTU_246	k__Bacteria	p__Firmicutes	c__Clostridia	o__Clostridiales	f__Lachnospiraceae
OTU_1373	k__Bacteria	p__Firmicutes	c__Clostridia	o__Clostridiales	f__Lachnospiraceae	g__Lachnospiraceae NK4A136 group	s__uncultured bacterium
OTU_173	k__Bacteria	p__Firmicutes	c__Clostridia	o__Clostridiales	f__Ruminococcaceae	g__Butyricicoccus	s__uncultured bacterium
OTU_722	k__Bacteria	p__Planctomycetes	c__Planctomycetacia	o__Pirellulales	f__Pirellulaceae	g__Pir4 lineage	s__
OTU_107	k__Bacteria	p__Firmicutes	c__Clostridia	o__Clostridiales	f__Ruminococcaceae	g__Ruminiclostridium 6	s__uncultured bacterium
OTU_1552	k__Bacteria	p__Bacteroidetes	c__Bacteroidia	o__Bacteroidales	f__Muribaculaceae	g__uncultured bacterium	s__uncultured bacterium
OTU_448	k__Bacteria	p__Firmicutes	c__Clostridia	o__Clostridiales	f__Lachnospiraceae	g__Lachnospiraceae NK4A136 group	s__uncultured bacterium
OTU_437	k__Bacteria	p__Firmicutes	c__Clostridia	o__Clostridiales	f__Clostridiales vadinBB60 group	g__uncultured bacterium	s__uncultured bacterium
OTU_910	k__Bacteria	p__Armatimonadetes	c__uncultured	o__uncultured bacterium	f__uncultured bacterium	g__uncultured bacterium	s__uncultured bacterium
OTU_1457	k__Bacteria	p__Chloroflexi	c__KD4-96	o__uncultured bacterium	f__uncultured bacterium	g__uncultured bacterium	s__uncultured bacterium
OTU_33	k__Bacteria	p__Bacteroidetes	c__Bacteroidia	o__Bacteroidales	f__Muribaculaceae	g__uncultured bacterium	s__uncultured bacterium
OTU_337	k__Bacteria	p__Firmicutes	c__Clostridia	o__Clostridiales	f__Family XIII	g__[Eubacterium] brachy group	s__uncultured bacterium
OTU_1326	k__Bacteria	p__Firmicutes	c__Clostridia	o__Clostridiales	f__Ruminococcaceae	g__Ruminococcaceae UCG-014	s__uncultured bacterium
OTU_282	k__Bacteria	p__Firmicutes	c__Erysipelotrichia	o__Erysipelotrichales	f__Erysipelotrichaceae	g__uncultured	s__uncultured bacterium
OTU_993	k__Bacteria	p__Firmicutes	c__Erysipelotrichia	o__Erysipelotrichales	f__Erysipelotrichaceae	g__Faecalibaculum	s__uncultured bacterium
OTU_1216	k__Bacteria	p__Actinobacteria	c__Acidimicrobiia	o__Microtrichales	f__Microtrichaceae	g__IMCC26207	s__uncultured bacterium
OTU_1465	k__Bacteria	p__Firmicutes	c__Clostridia	o__Clostridiales	f__Lachnospiraceae	g__Lachnospiraceae UCG-001	s__uncultured bacterium
OTU_1381	k__Bacteria	p__Proteobacteria	c__Gammaproteobacteria	o__Aeromonadales	f__Aeromonadaceae	g__Aeromonas
OTU_1263	k__Bacteria	p__Firmicutes	c__Clostridia	o__Clostridiales	f__Peptostreptococcaceae	g__uncultured	s__uncultured bacterium
OTU_236	k__Archaea	p__Euryarchaeota	c__Methanomicrobia	o__Methanosarcinales	f__Methanosaetaceae	g__Methanosaeta	s__uncultured archaeon
OTU_937	k__Bacteria	p__Firmicutes	c__Clostridia	o__Clostridiales	f__Ruminococcaceae	g__Ruminococcaceae UCG-014
OTU_1145	k__Bacteria	p__Chloroflexi	c__Anaerolineae	o__Caldilineales	f__Caldilineaceae	g__uncultured	s__
OTU_780	k__Bacteria	p__Chloroflexi	c__Anaerolineae	o__RBG-13-54-9
OTU_376	k__Bacteria	p__Spirochaetes	c__Spirochaetia	o__Spirochaetales	f__Spirochaetaceae	g__uncultured	s__uncultured bacterium
OTU_1046	k__Bacteria	p__Chloroflexi	c__Anaerolineae	o__Anaerolineales	f__Anaerolineaceae	g__Anaerolinea	s__uncultured bacterium
OTU_218	k__Bacteria	p__Firmicutes	c__Clostridia	o__Clostridiales	f__Ruminococcaceae	g__uncultured	s__uncultured bacterium
OTU_547	k__Bacteria	p__Verrucomicrobia	c__Verrucomicrobiae	o__Pedosphaerales	f__Pedosphaeraceae	g__uncultured bacterium	s__uncultured bacterium
OTU_1274	k__Bacteria	p__Firmicutes	c__Clostridia	o__Clostridiales	f__Clostridiales vadinBB60 group	g__uncultured bacterium	s__uncultured bacterium
OTU_1366	k__Bacteria	p__Firmicutes	c__Clostridia	o__Clostridiales	f__Ruminococcaceae	g__uncultured	s__
OTU_967	k__Bacteria	p__Firmicutes	c__Clostridia	o__Clostridiales	f__Lachnospiraceae	g__Marvinbryantia	s__uncultured bacterium
OTU_1164	k__Bacteria	p__Proteobacteria	c__Deltaproteobacteria	o__Syntrophobacterales	f__Syntrophaceae	g__uncultured	s__uncultured bacterium
OTU_988	k__Bacteria	p__Patescibacteria	c__Saccharimonadia	o__Saccharimonadales
OTU_529	k__Bacteria	p__Firmicutes	c__Clostridia	o__Clostridiales	f__Family XIII	g__Anaerovorax	s__uncultured bacterium
OTU_672	k__Bacteria	p__Bacteroidetes	c__Bacteroidia	o__Chitinophagales	f__Saprospiraceae	g__uncultured
OTU_726	k__Bacteria	p__Proteobacteria	c__Alphaproteobacteria	o__Rhizobiales	f__Beijerinckiaceae	g__Salinarimonas	s__
OTU_1411	k__Bacteria	p__Bacteroidetes	c__Bacteroidia	o__Bacteroidales	f__Muribaculaceae	g__uncultured bacterium	s__uncultured bacterium
OTU_989	k__Bacteria	p__Firmicutes	c__Clostridia	o__Clostridiales	f__Lachnospiraceae	g__Lachnospiraceae UCG-006	s__uncultured bacterium
OTU_119	k__Bacteria	p__Bacteroidetes	c__Bacteroidia	o__Bacteroidales	f__Rikenellaceae	g__Alistipes	s__uncultured bacterium
OTU_779	Unassigned
OTU_371	k__Bacteria	p__Bacteroidetes	c__Bacteroidia	o__Bacteroidales	f__Muribaculaceae	g__uncultured bacterium	s__uncultured bacterium
OTU_1469	k__Bacteria	p__Proteobacteria	c__Gammaproteobacteria	o__Pseudomonadales	f__Moraxellaceae	g__[Agitococcus] lubricus group
OTU_917	k__Bacteria	p__Verrucomicrobia	c__Verrucomicrobiae	o__Verrucomicrobiales	f__Akkermansiaceae	g__Akkermansia	s__uncultured bacterium
OTU_1348	k__Bacteria	p__Proteobacteria	c__Gammaproteobacteria	o__Steroidobacterales	f__Steroidobacteraceae	g__uncultured	s__
OTU_865	k__Bacteria	p__Firmicutes	c__Bacilli	o__Lactobacillales	f__Lactobacillaceae	g__Lactobacillus	s__uncultured bacterium
OTU_945	k__Bacteria	p__Firmicutes	c__Erysipelotrichia	o__Erysipelotrichales	f__Erysipelotrichaceae	g__Dubosiella	s__uncultured bacterium
OTU_293	k__Bacteria	p__Firmicutes	c__Clostridia	o__Clostridiales	f__Lachnospiraceae	g__Roseburia	s__uncultured bacterium
OTU_1101	k__Bacteria	p__Actinobacteria	c__Coriobacteriia	o__Coriobacteriales	f__Eggerthellaceae	g__Enterorhabdus	s__uncultured bacterium
OTU_640	k__Bacteria	p__Firmicutes	c__Clostridia	o__Clostridiales	f__Lachnospiraceae	g__uncultured	s__uncultured bacterium
OTU_96	k__Bacteria	p__Firmicutes	c__Clostridia	o__Clostridiales	f__Lachnospiraceae	g__uncultured	s__uncultured bacterium
OTU_43	k__Bacteria	p__Bacteroidetes	c__Bacteroidia	o__Bacteroidales	f__Muribaculaceae	g__uncultured bacterium	s__uncultured bacterium
OTU_813	k__Bacteria	p__Firmicutes	c__Bacilli	o__Lactobacillales	f__Lactobacillaceae	g__Lactobacillus	s__uncultured bacterium
OTU_519	k__Bacteria	p__Firmicutes	c__Clostridia	o__Clostridiales	f__Lachnospiraceae	g__Lachnoclostridium	s__uncultured bacterium
OTU_663	k__Bacteria	p__Firmicutes	c__Clostridia	o__Clostridiales	f__Lachnospiraceae	g__Roseburia
OTU_1584	k__Bacteria	p__Firmicutes	c__Clostridia	o__Clostridiales	f__Lachnospiraceae	g__Lachnoclostridium	s__uncultured bacterium
OTU_1472	k__Bacteria	p__Bacteroidetes	c__Bacteroidia	o__Bacteroidales	f__Muribaculaceae	g__uncultured bacterium	s__uncultured bacterium
OTU_1515	k__Bacteria	p__Chloroflexi	c__Anaerolineae	o__1-20	f__	g__	s__
OTU_372	k__Bacteria	p__Firmicutes	c__Clostridia	o__Clostridiales	f__Ruminococcaceae	g__Ruminococcaceae UCG-014	s__uncultured bacterium
OTU_1424	k__Bacteria	p__Firmicutes	c__Clostridia	o__Clostridiales	f__Lachnospiraceae	g__[Eubacterium] xylanophilum group	s__uncultured bacterium
OTU_3	k__Bacteria	p__Verrucomicrobia	c__Verrucomicrobiae	o__Verrucomicrobiales	f__Akkermansiaceae	g__Akkermansia	s__uncultured bacterium
OTU_878	k__Bacteria	p__Firmicutes	c__Clostridia	o__Clostridiales	f__Lachnospiraceae	g__Lachnospiraceae UCG-001	s__uncultured bacterium
OTU_503	k__Bacteria	p__Firmicutes	c__Clostridia	o__Clostridiales	f__Ruminococcaceae	g__Ruminococcaceae UCG-014	s__uncultured bacterium
OTU_345	k__Bacteria	p__Firmicutes	c__Clostridia	o__Clostridiales	f__Lachnospiraceae	g__Tyzzerella 3	s__uncultured bacterium
OTU_675	k__Bacteria	p__Chloroflexi	c__Anaerolineae	o__SBR1031	f__uncultured bacterium	g__uncultured bacterium	s__uncultured bacterium
OTU_954	k__Bacteria
OTU_911	k__Bacteria	p__Firmicutes	c__Clostridia	o__Clostridiales	f__Lachnospiraceae	g__Lachnospiraceae NK4A136 group	s__uncultured bacterium
OTU_754	k__Bacteria	p__Firmicutes	c__Clostridia	o__Clostridiales	f__Lachnospiraceae	g__Acetitomaculum	s__uncultured bacterium
OTU_1278	k__Bacteria	p__Bacteroidetes	c__Bacteroidia	o__Bacteroidales	f__Bacteroidaceae	g__Bacteroides	s__uncultured bacterium
OTU_1476	k__Bacteria	p__Chloroflexi	c__Anaerolineae	o__Caldilineales	f__Caldilineaceae	g__uncultured	s__uncultured bacterium
OTU_395	k__Bacteria	p__Firmicutes	c__Clostridia	o__Clostridiales	f__Ruminococcaceae
OTU_554	k__Bacteria	p__Firmicutes	c__Bacilli	o__Lactobacillales	f__Lactobacillaceae	g__Lactobacillus
OTU_453	k__Bacteria	p__Bacteroidetes	c__Bacteroidia	o__Bacteroidales	f__Muribaculaceae	g__uncultured bacterium	s__uncultured bacterium
OTU_1557	k__Bacteria	p__Firmicutes	c__Clostridia	o__Clostridiales	f__Lachnospiraceae	g__Lachnoclostridium	s__uncultured bacterium
OTU_781	k__Bacteria	p__Firmicutes	c__Clostridia	o__Clostridiales	f__Family XI	g__Gallicola
OTU_827	k__Bacteria	p__Actinobacteria	c__Acidimicrobiia	o__Microtrichales	f__Microtrichaceae	g__uncultured
OTU_1423	k__Bacteria	p__Firmicutes	c__Clostridia	o__Clostridiales	f__Lachnospiraceae	g__Roseburia	s__uncultured bacterium
OTU_379	k__Bacteria	p__Bacteroidetes	c__Bacteroidia	o__Bacteroidales	f__Muribaculaceae	g__uncultured bacterium	s__uncultured bacterium
OTU_156	k__Bacteria	p__Actinobacteria	c__Coriobacteriia	o__Coriobacteriales	f__Eggerthellaceae	g__Enterorhabdus	s__uncultured bacterium
OTU_1172	k__Bacteria	p__Firmicutes	c__Clostridia	o__Clostridiales	f__Lachnospiraceae	g__Lachnospiraceae UCG-001	s__uncultured bacterium
OTU_866	k__Bacteria	p__Bacteroidetes	c__Ignavibacteria	o__Ignavibacteriales	f__Melioribacteraceae	g__IheB3-7	s__uncultured bacterium
OTU_835	k__Bacteria	p__Firmicutes	c__Clostridia	o__Clostridiales	f__Lachnospiraceae	g__Lachnospiraceae NK4A136 group	s__uncultured bacterium
OTU_642	k__Bacteria	p__Firmicutes	c__Clostridia	o__Clostridiales	f__Lachnospiraceae	g__uncultured	s__uncultured bacterium
OTU_765	k__Bacteria	p__Synergistetes	c__Synergistia	o__Synergistales	f__Synergistaceae	g__Thermovirga
OTU_570	k__Bacteria	p__Firmicutes	c__Clostridia	o__Clostridiales	f__Lachnospiraceae	g__Roseburia	s__uncultured bacterium
OTU_567	k__Bacteria	p__Tenericutes	c__Mollicutes	o__Mollicutes RF39	f__uncultured bacterium	g__uncultured bacterium	s__uncultured bacterium
OTU_139	k__Bacteria	p__Firmicutes	c__Clostridia	o__Clostridiales	f__Lachnospiraceae	g__Lachnospiraceae UCG-001	s__uncultured bacterium
OTU_201	k__Bacteria	p__Firmicutes	c__Clostridia	o__Clostridiales	f__Lachnospiraceae	g__uncultured	s__uncultured bacterium
OTU_1168	k__Bacteria	p__Planctomycetes	c__Planctomycetacia	o__Pirellulales	f__Pirellulaceae	g__uncultured	s__uncultured bacterium
OTU_756	k__Bacteria	p__Bacteroidetes	c__Bacteroidia	o__Bacteroidales	f__Muribaculaceae	g__uncultured bacterium	s__uncultured bacterium
OTU_535	k__Bacteria	p__Firmicutes	c__Clostridia	o__Clostridiales	f__Ruminococcaceae	g__Butyricicoccus	s__uncultured bacterium
OTU_414	k__Bacteria	p__Bacteroidetes	c__Bacteroidia	o__Bacteroidales	f__Bacteroidetes vadinHA17	g__uncultured bacterium	s__uncultured bacterium
OTU_840	k__Bacteria	p__Firmicutes	c__Clostridia	o__Clostridiales	f__Lachnospiraceae	g__Lachnospiraceae NK4A136 group	s__uncultured bacterium
OTU_359	k__Bacteria	p__Firmicutes	c__Clostridia	o__Clostridiales	f__Lachnospiraceae	g__uncultured	s__uncultured bacterium
OTU_261	k__Bacteria	p__Actinobacteria	c__Coriobacteriia	o__Coriobacteriales	f__Eggerthellaceae	g__Enterorhabdus	s__uncultured bacterium
OTU_991	k__Bacteria	p__Firmicutes	c__Clostridia	o__Clostridiales	f__Lachnospiraceae
OTU_817	k__Bacteria	p__Bacteroidetes	c__Bacteroidia	o__Bacteroidales	f__Tannerellaceae	g__Macellibacteroides	s__uncultured bacterium
OTU_1094	k__Bacteria	p__Bacteroidetes	c__Bacteroidia	o__Bacteroidales	f__Rikenellaceae	g__Alistipes	s__uncultured bacterium
OTU_908	k__Bacteria	p__Cyanobacteria	c__Oxyphotobacteria	o__Chloroplast	f__Lolium perenne	g__Lolium perenne	s__Lolium perenne
OTU_89	k__Bacteria	p__Firmicutes	c__Clostridia	o__Clostridiales	f__Lachnospiraceae	g__uncultured	s__uncultured bacterium
OTU_986	k__Bacteria	p__Firmicutes	c__Clostridia	o__Clostridiales	f__Lachnospiraceae	g__Lachnospiraceae NK4A136 group	s__uncultured bacterium
OTU_1063	k__Bacteria	p__Actinobacteria	c__Coriobacteriia	o__Coriobacteriales	f__Eggerthellaceae	g__Enterorhabdus	s__uncultured bacterium
OTU_1344	k__Bacteria	p__Bacteroidetes	c__Bacteroidia	o__Bacteroidales	f__Muribaculaceae	g__uncultured bacterium	s__uncultured bacterium
OTU_559	k__Bacteria	p__Chloroflexi	c__Anaerolineae	o__Caldilineales	f__Caldilineaceae	g__uncultured	s__uncultured bacterium
OTU_1144	k__Bacteria	p__Spirochaetes	c__V2072-189E03
OTU_485	k__Bacteria	p__Firmicutes	c__Clostridia	o__Clostridiales	f__Lachnospiraceae	g__Lachnospiraceae UCG-006	s__uncultured bacterium
OTU_790	k__Bacteria	p__Firmicutes	c__Clostridia	o__Clostridiales	f__Lachnospiraceae	g__Lachnoclostridium	s__uncultured bacterium
OTU_824	k__Bacteria	p__Bacteroidetes	c__Bacteroidia	o__Bacteroidales	f__Bacteroidetes vadinHA17	g__uncultured bacterium	s__uncultured bacterium
OTU_532	k__Bacteria	p__Proteobacteria	c__Alphaproteobacteria	o__Rhodobacterales	f__Rhodobacteraceae
OTU_1241	k__Bacteria	p__Firmicutes	c__Clostridia	o__Clostridiales	f__Ruminococcaceae	g__Ruminococcaceae UCG-014	s__uncultured bacterium
OTU_1113	k__Bacteria	p__Firmicutes	c__Clostridia	o__Clostridiales	f__Lachnospiraceae	g__Lachnoclostridium	s__uncultured bacterium
OTU_901	k__Bacteria	p__Chloroflexi	c__OLB14	o__uncultured bacterium	f__uncultured bacterium	g__uncultured bacterium	s__uncultured bacterium
OTU_752	k__Bacteria	p__Bacteroidetes	c__Bacteroidia	o__Bacteroidales	f__Paludibacteraceae	g__uncultured
OTU_1383	k__Bacteria	p__Cyanobacteria	c__Oxyphotobacteria	o__Nostocales	f__Cyanobacteriaceae	g__Annamia HOs24
OTU_1530	k__Bacteria	p__Firmicutes	c__Erysipelotrichia	o__Erysipelotrichales	f__Erysipelotrichaceae	g__Erysipelotrichaceae UCG-004	s__uncultured bacterium
OTU_759	Unassigned
OTU_732	k__Bacteria	p__Bacteroidetes	c__Ignavibacteria	o__SJA-28	f__	g__	s__
OTU_1087	k__Bacteria	p__Spirochaetes	c__Spirochaetia	o__Spirochaetales	f__Spirochaetaceae	g__Treponema
OTU_524	k__Bacteria	p__Firmicutes	c__Clostridia	o__Clostridiales	f__Lachnospiraceae
OTU_496	k__Bacteria	p__Tenericutes	c__Mollicutes	o__Mollicutes RF39	f__uncultured bacterium	g__uncultured bacterium	s__uncultured bacterium
OTU_1306	k__Bacteria	p__Bacteroidetes	c__Bacteroidia	o__Bacteroidales	f__Dysgonomonadaceae	g__uncultured
OTU_939	k__Bacteria	p__Patescibacteria	c__Microgenomatia	o__Candidatus Woesebacteria	f__	g__	s__
OTU_215	k__Bacteria	p__Bacteroidetes	c__Bacteroidia	o__Bacteroidales	f__Muribaculaceae	g__uncultured bacterium	s__uncultured bacterium
OTU_23	k__Bacteria	p__Firmicutes	c__Clostridia	o__Clostridiales	f__Lachnospiraceae	g__Lachnospiraceae NK4A136 group	s__uncultured bacterium
OTU_944	k__Bacteria	p__Bacteroidetes	c__Ignavibacteria	o__SJA-28	f__	g__	s__
OTU_227	k__Bacteria	p__Firmicutes	c__Clostridia	o__Clostridiales	f__Lachnospiraceae	g__Lachnospiraceae NK4A136 group	s__uncultured bacterium
OTU_896	k__Bacteria	p__Firmicutes	c__Clostridia	o__Clostridiales	f__Lachnospiraceae	g__uncultured	s__uncultured bacterium
OTU_265	k__Bacteria	p__Firmicutes	c__Clostridia	o__Clostridiales	f__Lachnospiraceae	g__Lachnospiraceae UCG-006	s__uncultured bacterium
OTU_427	k__Bacteria	p__Firmicutes	c__Bacilli	o__Bacillales	f__Staphylococcaceae	g__Jeotgalicoccus
OTU_1031	k__Bacteria	p__Firmicutes	c__Clostridia	o__Clostridiales	f__Lachnospiraceae	g__uncultured	s__uncultured bacterium
OTU_639	k__Bacteria	p__Verrucomicrobia	c__Verrucomicrobiae	o__Verrucomicrobiales	f__Akkermansiaceae	g__Akkermansia	s__uncultured bacterium
OTU_381	k__Bacteria	p__Firmicutes	c__Clostridia	o__Clostridiales	f__Lachnospiraceae	g__A2	s__uncultured bacterium
OTU_1266	k__Bacteria	p__Firmicutes	c__Clostridia	o__Clostridiales	f__Lachnospiraceae	g__Butyrivibrio	s__uncultured bacterium
OTU_906	k__Bacteria	p__Firmicutes	c__Clostridia	o__Clostridiales	f__Clostridiales vadinBB60 group	g__uncultured bacterium	s__uncultured bacterium
OTU_877	k__Bacteria	p__Firmicutes	c__Clostridia	o__Clostridiales	f__Lachnospiraceae
OTU_632	k__Bacteria	p__Bacteroidetes	c__Bacteroidia	o__Bacteroidales	f__Rikenellaceae	g__DMER64	s__uncultured bacterium
OTU_576	k__Archaea	p__Euryarchaeota	c__Methanomicrobia	o__Methanomicrobiales	f__Methanospirillaceae	g__Methanospirillum	s__
OTU_661	k__Bacteria	p__Proteobacteria	c__Gammaproteobacteria	o__Cellvibrionales	f__Spongiibacteraceae	g__BD1-7 clade
OTU_692	k__Bacteria	p__Firmicutes	c__Clostridia	o__Clostridiales	f__Clostridiales vadinBB60 group	g__uncultured bacterium	s__uncultured bacterium
OTU_785	k__Bacteria	p__Proteobacteria	c__Alphaproteobacteria	o__Rhizobiales	f__Rhizobiales Incertae Sedis	g__uncultured	s__uncultured bacterium
OTU_723	k__Bacteria	p__Firmicutes	c__Clostridia	o__Clostridiales	f__Lachnospiraceae	g__uncultured	s__uncultured bacterium
OTU_152	k__Bacteria	p__Firmicutes	c__Clostridia	o__Clostridiales	f__Clostridiales vadinBB60 group	g__uncultured bacterium	s__uncultured bacterium
OTU_1095	k__Bacteria	p__Bacteroidetes	c__Bacteroidia	o__Bacteroidales	f__Rikenellaceae	g__S50 wastewater-sludge group	s__
OTU_473	k__Bacteria	p__Firmicutes	c__Clostridia	o__Clostridiales	f__Lachnospiraceae	g__Roseburia	s__uncultured bacterium
OTU_439	k__Bacteria	p__Firmicutes	c__Clostridia	o__Clostridiales	f__Eubacteriaceae	g__Anaerofustis
OTU_823	k__Bacteria	p__Firmicutes	c__Clostridia	o__Clostridiales	f__Lachnospiraceae	g__[Eubacterium] xylanophilum group	s__uncultured bacterium
OTU_1253	k__Bacteria	p__Kiritimatiellaeota	c__Kiritimatiellae	o__WCHB1-41	f__uncultured bacterium	g__uncultured bacterium	s__uncultured bacterium
OTU_843	k__Bacteria	p__Chloroflexi	c__Anaerolineae	o__uncultured	f__uncultured bacterium	g__uncultured bacterium	s__uncultured bacterium
OTU_1547	k__Bacteria	p__Actinobacteria	c__Actinobacteria	o__Frankiales	f__Cryptosporangiaceae	g__Fodinicola
OTU_508	k__Bacteria	p__Firmicutes	c__Clostridia	o__Clostridiales	f__Ruminococcaceae	g__Ruminiclostridium 5	s__uncultured bacterium
OTU_684	k__Bacteria	p__Bacteroidetes	c__Bacteroidia	o__Bacteroidales	f__Marinifilaceae	g__Odoribacter	s__uncultured bacterium
OTU_883	k__Bacteria	p__Bacteroidetes	c__Bacteroidia	o__Bacteroidales	f__Muribaculaceae	g__uncultured bacterium	s__uncultured bacterium
OTU_347	k__Bacteria	p__Firmicutes	c__Clostridia	o__Clostridiales	f__Clostridiales vadinBB60 group	g__uncultured bacterium	s__uncultured bacterium
OTU_1336	k__Bacteria	p__Firmicutes	c__Clostridia	o__B55-F-B-G02	f__	g__	s__
OTU_1157	k__Bacteria	p__Firmicutes	c__Clostridia	o__Clostridiales	f__Lachnospiraceae	g__uncultured	s__uncultured bacterium
OTU_658	k__Bacteria	p__Chloroflexi	c__Anaerolineae	o__RBG-13-54-9	f__	g__	s__
OTU_263	k__Bacteria	p__Firmicutes	c__Clostridia	o__Clostridiales	f__Ruminococcaceae	g__Anaerotruncus	s__uncultured bacterium
OTU_1211	k__Bacteria	p__Proteobacteria	c__Alphaproteobacteria	o__Rhizobiales	f__Devosiaceae	g__Devosia
OTU_1356	k__Bacteria	p__Firmicutes	c__Clostridia	o__Clostridiales	f__Lachnospiraceae	g__Lachnospiraceae NK4A136 group	s__uncultured bacterium
OTU_976	k__Bacteria	p__Actinobacteria	c__Actinobacteria	o__Micrococcales	f__Dermatophilaceae
OTU_1510	k__Bacteria	p__Bacteroidetes	c__Bacteroidia	o__Bacteroidales	f__Muribaculaceae	g__uncultured bacterium	s__uncultured bacterium
OTU_1147	k__Bacteria	p__Firmicutes	c__Clostridia	o__Clostridiales	f__Lachnospiraceae	g__Lachnospiraceae FCS020 group	s__uncultured bacterium
OTU_418	k__Bacteria	p__Actinobacteria	c__Thermoleophilia	o__Gaiellales	f__uncultured	g__	s__
OTU_1339	k__Bacteria	p__Firmicutes	c__Clostridia	o__Clostridiales	f__Ruminococcaceae	g__uncultured	s__uncultured bacterium
OTU_1518	k__Bacteria	p__Chloroflexi	c__Anaerolineae	o__SBR1031	f__	g__	s__
OTU_560	k__Bacteria	p__Proteobacteria	c__Alphaproteobacteria	o__Rhodospirillales	f__uncultured
OTU_297	k__Bacteria	p__Firmicutes	c__Clostridia	o__Clostridiales	f__Ruminococcaceae	g__GCA-900066225	s__uncultured bacterium
OTU_1277	k__Bacteria	p__Firmicutes	c__Clostridia	o__Clostridiales	f__Lachnospiraceae	g__Roseburia	s__uncultured bacterium
OTU_1582	k__Bacteria	p__Bacteroidetes	c__Bacteroidia	o__Bacteroidales	f__Tannerellaceae	g__Parabacteroides
OTU_63	k__Bacteria	p__Bacteroidetes	c__Bacteroidia	o__Bacteroidales	f__Bacteroidaceae	g__Bacteroides	s__uncultured bacterium
OTU_626	k__Bacteria	p__Firmicutes	c__Clostridia	o__Clostridiales	f__Lachnospiraceae	g__Lachnospiraceae NK4A136 group	s__uncultured bacterium
OTU_1573	k__Bacteria	p__Bacteroidetes	c__Bacteroidia	o__Bacteroidales	f__Muribaculaceae	g__uncultured bacterium	s__uncultured bacterium
OTU_1245	k__Bacteria	p__Bacteroidetes	c__Bacteroidia	o__Bacteroidales	f__Bacteroidaceae	g__Bacteroides
OTU_1332	k__Bacteria	p__Bacteroidetes	c__Bacteroidia	o__Bacteroidales	f__Muribaculaceae	g__uncultured bacterium	s__uncultured bacterium
OTU_290	k__Bacteria	p__Firmicutes	c__Clostridia	o__Clostridiales	f__Lachnospiraceae	g__uncultured	s__uncultured bacterium
OTU_890	k__Bacteria	p__Planctomycetes	c__Planctomycetacia	o__Pirellulales	f__Pirellulaceae	g__uncultured	s__
OTU_1177	k__Bacteria	p__Firmicutes	c__Clostridia	o__Clostridiales	f__Lachnospiraceae
OTU_362	k__Bacteria	p__Firmicutes	c__Clostridia	o__Clostridiales	f__Ruminococcaceae	g__uncultured	s__uncultured bacterium
OTU_1276	k__Bacteria	p__Firmicutes	c__Clostridia	o__Clostridiales	f__Lachnospiraceae	g__uncultured	s__uncultured bacterium
OTU_1199	k__Bacteria	p__Firmicutes	c__Clostridia	o__Clostridiales	f__Lachnospiraceae	g__Lachnospiraceae NK4A136 group	s__uncultured bacterium
OTU_1057	k__Bacteria	p__Chloroflexi	c__Anaerolineae	o__RBG-13-54-9	f__uncultured bacterium	g__uncultured bacterium	s__uncultured bacterium
OTU_1182	k__Bacteria	p__Firmicutes	c__Bacilli	o__Lactobacillales	f__Lactobacillaceae	g__Pediococcus	s__
OTU_879	k__Bacteria	p__Acidobacteria	c__Holophagae	o__Holophagales	f__Holophagaceae	g__uncultured	s__uncultured bacterium
OTU_819	k__Bacteria	p__Planctomycetes	c__Planctomycetacia	o__Pirellulales	f__Pirellulaceae	g__Pir4 lineage
OTU_73	k__Bacteria	p__Firmicutes	c__Clostridia	o__Clostridiales	f__Ruminococcaceae	g__uncultured	s__uncultured bacterium
OTU_445	k__Bacteria	p__Firmicutes	c__Bacilli	o__Lactobacillales	f__Carnobacteriaceae	g__Trichococcus
OTU_398	k__Bacteria	p__Firmicutes	c__Clostridia	o__Clostridiales	f__Defluviitaleaceae	g__Defluviitaleaceae UCG-011	s__uncultured bacterium
OTU_1571	k__Bacteria	p__Firmicutes	c__Clostridia	o__Clostridiales	f__Lachnospiraceae
OTU_1497	k__Bacteria	p__Spirochaetes	c__Spirochaetia	o__Spirochaetales	f__Spirochaetaceae	g__Treponema 2	s__uncultured bacterium
OTU_653	k__Bacteria	p__Firmicutes	c__Clostridia	o__Clostridiales	f__Lachnospiraceae	g__uncultured	s__uncultured bacterium
OTU_745	k__Bacteria	p__Proteobacteria	c__Gammaproteobacteria	o__Betaproteobacteriales	f__Rhodocyclaceae	g__Thauera	s__uncultured bacterium
OTU_1073	k__Bacteria	p__Bacteroidetes	c__Bacteroidia	o__Bacteroidales	f__Muribaculaceae	g__uncultured bacterium	s__uncultured bacterium
OTU_1196	k__Bacteria	p__Firmicutes	c__Clostridia	o__Clostridiales	f__Lachnospiraceae	g__A2	s__uncultured bacterium
OTU_208	k__Bacteria	p__Bacteroidetes	c__Bacteroidia	o__Bacteroidales	f__Muribaculaceae	g__uncultured bacterium	s__uncultured bacterium
OTU_106	k__Bacteria	p__Firmicutes	c__Clostridia	o__Clostridiales	f__Ruminococcaceae	g__Ruminiclostridium 5	s__uncultured bacterium
OTU_1225	k__Bacteria	p__Bacteroidetes	c__Bacteroidia	o__Bacteroidales	f__Rikenellaceae	g__Blvii28 wastewater-sludge group	s__uncultured bacterium
OTU_854	k__Bacteria	p__Chloroflexi	c__Chloroflexia	o__Thermomicrobiales	f__JG30-KF-CM45
OTU_144	k__Bacteria	p__Bacteroidetes	c__Bacteroidia	o__Bacteroidales	f__Muribaculaceae	g__uncultured bacterium	s__uncultured bacterium
OTU_885	k__Bacteria	p__Firmicutes	c__Clostridia	o__Clostridiales	f__Lachnospiraceae	g__uncultured	s__uncultured bacterium
OTU_34	k__Bacteria	p__Bacteroidetes	c__Bacteroidia	o__Bacteroidales	f__Muribaculaceae	g__uncultured bacterium	s__uncultured bacterium
OTU_1055	k__Bacteria	p__Actinobacteria	c__Actinobacteria	o__Micrococcales	f__Micrococcaceae
OTU_724	k__Bacteria	p__Actinobacteria	c__Actinobacteria	o__Micrococcales	f__Microbacteriaceae	g__Parafrigoribacterium
OTU_480	k__Bacteria	p__Chloroflexi	c__Anaerolineae	o__SBR1031	f__uncultured bacterium	g__uncultured bacterium	s__uncultured bacterium
OTU_213	k__Bacteria	p__Firmicutes	c__Clostridia	o__Clostridiales	f__Lachnospiraceae	g__uncultured	s__uncultured bacterium
OTU_848	k__Bacteria	p__Proteobacteria	c__Gammaproteobacteria	o__Betaproteobacteriales	f__Burkholderiaceae	g__Lautropia	s__
OTU_574	k__Bacteria	p__Firmicutes	c__Clostridia	o__Clostridiales	f__Ruminococcaceae	g__uncultured	s__uncultured bacterium
OTU_1151	k__Bacteria	p__Bacteroidetes	c__Bacteroidia	o__Bacteroidales	f__Muribaculaceae	g__uncultured bacterium	s__uncultured bacterium
OTU_1438	k__Bacteria	p__Actinobacteria	c__Acidimicrobiia	o__Microtrichales	f__Iamiaceae	g__Iamia	s__
OTU_602	k__Bacteria	p__Bacteroidetes	c__Bacteroidia	o__Bacteroidales	f__Muribaculaceae	g__uncultured bacterium	s__uncultured bacterium
OTU_671	k__Bacteria	p__Bacteroidetes	c__Bacteroidia	o__Bacteroidales	f__Marinifilaceae	g__Odoribacter	s__uncultured bacterium
OTU_526	k__Bacteria	p__Firmicutes	c__Clostridia	o__Clostridiales	f__Christensenellaceae	g__Christensenellaceae R-7 group	s__uncultured bacterium
OTU_607	k__Bacteria	p__Proteobacteria	c__Gammaproteobacteria	o__Betaproteobacteriales	f__Burkholderiaceae	g__Ralstonia	s__uncultured bacterium
