# Supplementary material for: Downregulating carnitine palmitoyl transferase 1 affects disease progression in the SOD1 G93A mouse model of ALS
Source: Commun Biol. 2021 Apr 30;4:509. doi: 10.1038/s42003-021-02034-z (PMC8087699; doi:10.1038/s42003-021-02034-z)
Supplement: Supplementary file 4 — Supplementary Data 2 [file 42003_2021_2034_MOESM4_ESM.xlsx]

## Sheet: Figure 1b
Days elapsed	SOD1 G93A+E	SOD1 G93A+P
127	1
127	1
90	1
112	1
108	1
123	1
131	1
110	1
97	1
105	1
97	1
93	1
93	1
101	1
84		1
81		1
96		1
84		1
90		1
93		1
89		1
78		1
96		1
89		1
85		1
84		1
91		1
91		1
91		1

## Sheet: Figure 1c
days	SOD1 G93A+E										SOD1 G93A+P
70	0	0	0	0	0	0	0	0	0	0	0	0	0	0	0	0	0	0
77	0	0	0	0	0	0	0	0	0	0	0	0	0	0	0	0	0	1
84	0	0	0	0	0	0	0	0	0	0	1	1	0	1	0	0	0	1
91	0	0	1	0	0	0	0	0	0	0	1	1	0	1	1	0	1	1
98	0	0	1	0	0	0	0	0	1	0	1	1	1	1	1	1	1	2
105	0	0	1	0	1	0	0	0	1	1	1	1	1	1	2	1	1	2
112	0	0	1	1	1	0	0	1	1	1	1	1	1	1	2	1	2	2
119	0	0	1	1	1	1	0	1	1	1	2	1	1	1	2	2	2	2
126	1	1	1	1	1	1	0	1	1	1	2	2	1	2	2	2	2	2
133	1	1	1	1	1	1	1	2	1	2	2	2	1	2	2	2	2	3
140	2	2	2	2	2	2	2	2	1	2	3	3	2	2	3	2	3	4
147	3	3	2	3	2	2	3	2	2	3	3	3	3	2	3	3	4	4

## Sheet: Figure 1d
days	SOD1 G93A+E							SOD1 G93A+P						Wt+E+P
70	188.333	122.667	181.333	176.333	219.333	237.667	180.13	144.667	202.667	147.667	180.667	204.333	196.416	227.667	209.667	216	217.778
77	221	150.333	200.667	236.667	233.333	201.667	167.333	164.667	237	200	167.333	211	162	239.333	264	283	244.667
84	195.5	131.667	163	255.667	237.667	202	165.333	186.667	234.333	158.333	199	219.333	152.333	228.667	220.333	269	236
91	196.333	157.667	195	233.667	259	202.333	202.667	167.333	184	186	225	215.667	180.667	231	220	264.667	270.667
98	168	129.333	202	232	151	233	150	147.667	163.667	181	201.667	206.333	154.667	245.333	234.667	279.333	232.333
105	165.667	166	203	196.667	177	189	142	124	154	170	224	219.333	116	220.667	207	248.333	239.333
112	155.333	138.333	209.333	191.667	252.667	177.667	148.667	168.333	93	168.333	202.667	151	157	240.667	208.333	233.333	235
119	260	155	222	251.667	252	123.667	135.333	143	178.333	189.667	171	138.333	124.667	240.667	208.333	233.333	240.667
126	226	126.333	205.333	243	210.667	180.333	154	154.333	170	204.333	181.667	121.667	155	240.667	208.333	233.333	228
133	229.333	124	244.667	234.333	186.667	131.667	144	106.333	193.333	224.667	160	161.333	120.333	246.333	210	233.333	245
140	115.333	112.667	194	132.667	183.333	117.333	90.3333	80.6667	84.3333	108.667	183	184	157	240.667	208.333	233.333	250
147	105.667	30.6667	137.333	127.333	139	92.6667	106.333	96	114.667	110.333	162.333	70.6667	59.3333	240.667	208.333	233.333	235

## Sheet: Figure 1e
days	SOD1 G93A+E										SOD1 G93A+P								Wt+E				Wt+P
70	7.125	6.80556	7.31111	7.74775	7.98649	8.63514	8.45946	9.58823	10.2059	9.30556	6.38462	6.38158	5.96581	8.40541	8.22857	7.9	8.17105	7.41085	9.38889	10.4302	9.21368	9.4875	8.89431	8.94017	9.57692	11.2143	12.6477
77	8.17143	6.77027	9.63218	9.53704	9.125	8.38889	8.98611	8.76389	8.8	8.61429	6.77027	5.78378	7.69231	8.44286	8.6875	7.32432	7.7	6.46512	9.58823	8.30233	9.15	9.2625	9.91892	10.329	10.171	11.0147	9.43478
84	7.51389	9.7	11.7759	7.84722	7.79167	9.94444	10.2568	9.78571	7.82353	8.47059	7.5641	6.35135	7.62821	7.7973	8.89062	8.26316	7.80556	6.59091	9.61842	9.44186	10.425	8.73077	10.6125	9.10976	10.7692	10.3333	8.53125
91	8.75676	10.8571	9.03125	7.73077	8.15278	9.18919	9.40541	8.875	8.05556	9.08571	7.09211	6.78378	7.97436	7.38158	7.85484	7.07692	6.97368	6.94318	10.4359	10.1023	9.6375	9.5375	9.73171	10.3	9.07692	9.54167	8.52174
98	9.11765	7.29167	9.3	7.98649	10.5833	10.5556	9.96053	7.96364	7.52586	10.5441	6.9359	6.56757	7.48649	7.72368	8.27941	6.58333	6.90789	6.1903	10.9722	8.95652	10.2097	7.95455	9.53571	10.9625	9.7875	10.4444	8.4
105	8.83333	10.3194	9.17188	8.36842	9.57895	8.79487	8.38158	7.96154	10.0556	10	7.40541	7.97436	7.94595	6.59211	7.83824	6.75122	6.85135	5.14773	10.614	9.67376	11.1282	8.51191	11.0244	11.0476	9.5935	10.0263	8.66667
112	9.13889	8.98649	9.29688	8.02564	8.72632	6.6	8.47368	7.94048	7.01282	9.60294	7.36842	6	7.03846	7.23684	7.64706	7.175	5.57143	5.36667	9.92793	8.15278	10.3194	10.5625	8.51111	11.3333	10.127	10.433	9.38889
119	6.64474	7.05405	8.87097	7.35088	8.73504	8.07692	7.73077	6.92857	7.11111	8.19118	6.1375	5.31081	5.9359	5.90789	7.64286	5.97561	5.55556	4.47778	9.80488	8.125	9.75676	10.1585	9.14729	10.9147	8.92857	10.8056	9.09184
126	5.76216	5.875	8.32812	6.57895	8.44397	5.98684	5.725	7.63415	8.08571	7.29412	5.28205	5.19737	6.21053	5.48684	5.83636	5.39516	5.69444	4.51087	10.1951	8.86824	9.68421	9.91667	10.7111	11.0366	10	10.8472	7.87
133	8.13889	6.02778	6.73438	4.52564	6.81081	7.78378	5.21795	4.925	6.68056	5.55714	4.7375	4.87838	4.76316	4.68421	5.92857	4.84524	4.61111	3.8913	9.12195	7.95918	10.1842	9.54651	10.4444	10.7209	10.1512	10.1892	8.47
140	4.72368	4.67143	5.10294	4.71622	6.63889	4.12162	5.07895	4.95833	5.27143	4.42857	4.24359	3.74324	4.43421	4.91667	5	4.6125	3.91667	3.33333	10.7317	9.51042	9.40789	10.925	9.5	11.6163	10.6477	10.2895	9.53061
147	4.2766	2.43	4.48558	3.33482	4.58333	3.19444	3.77632	3.57895	4.98529	3.96875	3.46364	3.36793	3.07759	3.77632	4.0625	3.3375	2.86486	3.2875	10.7946	9.08333	8.5375	7.60227	10.1885	10.2231	9.38095	8.80769	9.1413

## Sheet: Figure 1f
days	SOD1 G93A+E										SOD1 G93A+P								Wt+E				Wt+P
70	180	180	180	180	168	180	63	140	180	165	180	180	180	100	153	150	163	78	180	180	180	180	180	180	180	180	180
77	180	180	180	150	180	115	138	131	163	180	120	180	121	180	132	113	180	43	180	180	180	180	180	180	180	180	180
84	172	180	180	120	180	150	131	140	125	180	101	180	104	125	130	145	119	97	180	180	180	180	180	180	180	180	180
91	180	180	104	180	121	97	180	151	112	147	103	155	147	90	101	94	77	33	180	180	180	180	180	180	180	180	180
98	74	108	138	68	173	110	137	85	120	93	53	36	22	135	94	107	67	31	180	180	180	180	180	180	180	180	180
105	120	53	132	45	131	110	103	77	73	97	45	46	28	102	110	91	75	18	180	180	180	180	180	180	180	180	180
112	180	95	131	61	112	47	94	52	96	115	51	40	78	81	75	42	69	36	180	180	180	180	180	180	180	180	180
119	124	63	112	53	106	35	59	44	84	60	34	64	73	30	48	23	60	27	180	180	180	180	180	180	180	180	180
126	64	61	102	73	44	48	41	32	29	33	40	37	18	41	35	24	41	10	180	180	180	180	180	180	180	180	180
133	34	21	81	19	37	30	24	22	42	30	14	11	15	26	32	16	22	14	180	180	180	180	180	180	180	180	180
140	14	13	34	16	22	18	11	17	18	13	5	6	4	23	22	8	11	5	180	180	180	180	180	180	180	180	180
147	7	3	26	9	22	17	10	6	11	7	0	4	2	11	5	6	9	0	180	180	180	180	180	180	180	180	180

## Sheet: Figure1g
days	SOD1 G93A+E										SOD1 G93A+P								Wt+E				Wt+P
70	18	18	15	18.5	18.5	18.5	18.5	17	17	18	19.5	19	19.5	18.5	17.5	17.5	19	21.5	18	21.5	19.5	20	20.5	19.5	19.5	17.5	22
77	17.5	18.5	14.5	18	18	18	18	18	17.5	17.5	18.5	18.5	19.5	17.5	16	18.5	17.5	21.5	17	21.5	20	20	18.5	19	19	17	23
84	18	17.5	14.5	18	18	18	18.5	17.5	17	17	19.5	18.5	19.5	18.5	16	19	18	22	19	21.5	20	19.5	20	20.5	19.5	18	24
91	18.5	17.5	16	19.5	18	18.5	18.5	18	18	17.5	19	18.5	19.5	19	15.5	19.5	19	22	19.5	22	20	20	20.5	20	19.5	18	23
98	17	18	15	18.5	18	18	19	18.3333	19.3333	17	19.5	18.5	18.5	19	17	20	19	22.3333	18	23	20.6667	22	21	20	20	18	23.3333
105	18	18	16	19	19	19.5	19	19.5	18	17	18.5	19.5	18.5	19	17	20.5	18.5	22	19	23.5	19.5	21	20.5	21	20.5	19	24
112	18	18.5	16	19.5	19	20	19	21	19.5	17	19	18.5	19.5	19	17	20	18.6667	22.5	18.5	24	18	20	22.5	20.5	21	18.6667	24
119	19	18.5	15.5	19	19.5	19.5	19.5	21	18	17	20	18.5	19.5	19	17.5	20.5	18	22.5	20.5	24	18.5	20.5	21.5	21.5	21	18	24.5
126	18.5	18	16	19	19.3333	19	20	20.5	17.5	17	19.5	19	19	19	18.3333	20.6667	18	23	20.5	24.6667	19	21	22.5	20.5	21	18	25
133	18	18	16	19.5	18.5	18.5	19.5	20	18	17.5	20	18.5	19	19	17.5	21	18	23	20.5	24.5	19	21.5	22.5	21.5	21.5	18.5	25
140	19	17.5	17	18.5	18	18.5	19	18	17.5	17.5	19.5	18.5	19	18	16.5	20	18	21	20.5	24	19	20	22	21.5	22	19	24.5
147	16.5	16.6667	17.3333	18.6667	18	18.5	19	19	17	17	18.3333	17.6667	18.3333	18.3333	16	20	18.5	20	18.6667	24	20	22	21.6667	21.6667	21	19.5	23

## Sheet: Figure 1h
SOD1+E	SOD1+P	Wt+E	Wt+P
0.916667	0.940171	1.03704	1.05691
0.925926	0.929825	1.11628	1.11111
1.15556	0.940171	1.02564	1.07692
1.00901	0.990991	1.1	1.11429
0.972973	0.914286		1.04545
1	1.14286
1.02703	0.973684
1.11765	0.930233
1
0.944444

## Sheet: Figure 1i
days	Wt+E				Wt+P					SOD1 G93A+E										SOD1 G93A+P
70 days	1	1	1	1	1	1	1	1	1	1	1	1	1	1	1	1	1	1	1	1	1	1	1	1	1	1	1
100 days	0.766667	1.33333	0.666667	1	1.16667	0.71875	0.875	0.769231	0.714286	0.619048	0.875	1.38461	0.782609	0.833333	1.63636	1.42857	1.11111	1.18182	1.7	0.75	0.5	1.16667	0.9	0.857143	0.875	0.285714	0.875
130 days	0.533333	0.75	0.619048	0.615385	0.722222	0.65625	0.8125	0.538462	0.714286	0.52381	0.6875	1.38461	0.434783	0.666667	1.09091	0.571429	1.11111	0.818182	1	0.416667	0.346154	0.611111	0.6	0.285714	0.4375	0.142857	0.4375

## Sheet: Figure 1j
days	SOD1 G93A+E										SOD1 G93A+P								Wt+E				Wt+P
70 days	62.5	56.25	72.7273	34.6154	57.1429	59.0909	54.5455	57.1429	54.1667	54.1667	53.5714	52	55.1724	68.1818	56	50	36.3636	58.3333	53.1915	67.8571	37.931	57.1429	54.5455	65.625	56.25	52	42.8571
100 days	50	62.5	64	55.5556	60	57.1429	68.9655	71.4286	66.6667	54.5455	48.6487	46.1538	48.1482	44	62.5	40	50	44.4444	50	71.4286	52	54.5455	60.6061	58.8235	56.5217	68.9655	75
130 days	38.8889	66.6667	76.9231	55.5556	52.9412	61.1111	57.6923	83.3333	52.3809	41.1765	56.5217	43.4783	50	44.4444	45	38.0952	45.4545	53.8462	48.2759	43.75	58.3333	53.8462	62.5	47.8261	57.1429	50	59.0909

## Sheet: Figure 1k
Days	SOD1 G93A+E	SOD1 G93A+P
153	1
153	0
153	0
152	0
149	0
149	0
146	0
143	0
143	0
147	0
153		0
150		1
150		0
146		0
146		0
143		0
148		1
139		1

[truncated: 98 more sheets: Figure 1l, Figure 1m, Figure 1n, Figure 2a, Figure 2b, Figure 2c, Figure 2d, Figure 2e, Figure 2f, Figure 2g, Figure 2h, Figure 2i, Figure 2j, Figure 2k, Figure 2l, Figure 2m, Figure 2n, Figure 2o, Figure 2p., Figure2q. …]
